# Supplementary material for: Age‐related differences in the translational landscape of mammalian oocytes
Source: Aging Cell. 2020 Sep 20;19(10):e13231. doi: 10.1111/acel.13231 (PMC7576272; doi:10.1111/acel.13231)
Supplement: Supplementary file 2 [file ACEL-19-e13231-s002.xlsx]

## Sheet: SUMMARY
Summary of differentially expressed genes between YF and AF polysomal fractions
		Differentially expressed genes
		FC>5	FC>10	Adjusted P<0.1
	Number of genes	3589	1006	37
	%	35.0557	9.82614	0.361399

## Sheet: DE FC>5
List of genes with FC>5, FPKM>1
Gene	baseMean	log2FoldChange	lfcSE	stat	pvalue	padj
Nptxr	11.9584	22.2248	2.88101	7.71424	1.21708e-14	3.99607e-11
Slit3	40.1309	10.4046	2.82594	3.68182	0.000231577	0.0745215
A330040F15Rik	32.6852	10.0993	2.53615	3.98216	6.82913e-05	0.0549403
Pitpnm3	20.0654	9.38961	2.88066	3.25953	0.00111597	0.179004
A4gnt	28.4793	9.1642	2.23416	4.10185	4.09855e-05	0.0395674
Gm44317	43.5397	8.93825	2.14208	4.17269	3.01021e-05	0.0322895
Tcp11l2	14.512	8.93388	2.3967	3.72758	0.000193327	0.0744659
Asah1	13.4545	8.87915	2.3197	3.82771	0.000129339	0.0693687
AC123708.2	13.8915	8.84734	2.94934	2.99977	0.00270183	0.262489
Ctsf	10.8712	8.56229	2.90955	2.94282	0.00325233	0.275421
Fam189a1	11.4352	8.55457	2.49077	3.4345	0.000593639	0.13978
Renbp	10.4532	8.50762	2.91793	2.91564	0.00354965	0.293087
Tpcn1	11.0763	8.49653	2.65007	3.20615	0.00134522	0.202918
Mfge8	10.8045	8.47509	3.01841	2.8078	0.00498814	0.341529
Ndufc1	9.94333	8.43644	2.93485	2.87458	0.00404567	0.309976
Mfsd3	9.17846	8.32255	2.9638	2.80807	0.00498392	0.341529
Aire	162.216	8.30501	1.70651	4.86665	1.13505e-06	0.00273945
3830432H09Rik	9.26098	8.24612	3.07122	2.68496	0.00725377	0.368749
Celf5	9.26098	8.24612	3.07122	2.68496	0.00725377	0.368749
Prrg3	9.26098	8.24612	3.07122	2.68496	0.00725377	0.368749
Tbx3	9.26098	8.24612	3.07122	2.68496	0.00725377	0.368749
Tnfrsf14	9.26098	8.24612	3.07122	2.68496	0.00725377	0.368749
Sh2b2	8.697	8.24456	2.98903	2.75827	0.00581076	0.359864
1300017J02Rik	8.42521	8.19938	3.00193	2.73137	0.00630714	0.365671
Knop1	8.15343	8.15272	3.01569	2.70343	0.00686272	0.368749
Pawr	8.15343	8.15272	3.01569	2.70343	0.00686272	0.368749
AI606181	7.88165	8.10448	3.0304	2.67439	0.00748651	0.368749
B930082K07Rik	7.88165	8.10448	3.0304	2.67439	0.00748651	0.368749
Lrp2	7.60987	8.05456	3.04592	2.64438	0.00818414	0.379854
Foxo6	7.15563	7.98095	2.65722	3.0035	0.00266894	0.262489
Chst5	7.71748	7.97467	3.14567	2.53513	0.0112406	0.404095
Lmntd2	7.71748	7.97467	3.14567	2.53513	0.0112406	0.404095
Ctnnd2	7.70373	7.96886	2.61883	3.0429	0.00234308	0.257047
Plppr5	7.06631	7.94912	3.08103	2.58002	0.00987945	0.404095
2310061I04Rik	17.0425	7.92937	2.68523	2.95296	0.00314742	0.275421
Ccdc178	6.79453	7.89334	3.10063	2.54572	0.0109053	0.404095
Larp6	6.79453	7.89334	3.10063	2.54572	0.0109053	0.404095
Ly75	6.79453	7.89334	3.10063	2.54572	0.0109053	0.404095
Ppl	6.79453	7.89334	3.10063	2.54572	0.0109053	0.404095
Slc15a2	142.64	7.8552	1.92634	4.07778	4.54684e-05	0.0399047
Capn5	209.136	7.81012	2.23395	3.4961	0.000472113	0.116866
Fbxw10	6.37393	7.80407	3.12993	2.49337	0.0126536	0.412696
Kcnk2	6.25097	7.77474	3.14473	2.47231	0.0134244	0.423526
Nudt15	29.1583	7.71203	2.13546	3.61142	0.000304528	0.0839974
Cd40lg	5.86402	7.68556	3.1764	2.41958	0.0155383	0.434238
Pcsk9	5.86402	7.68556	3.1764	2.41958	0.0155383	0.434238
Tfb2m	10.3801	7.66198	2.35674	3.2511	0.0011496	0.179004
CT009718.1	5.7074	7.64536	3.1965	2.39179	0.0167664	0.434238
Slc26a1	5.7074	7.64536	3.1965	2.39179	0.0167664	0.434238
Fam90a1b	6.17398	7.64178	3.2568	2.3464	0.0189556	0.451433
Hist1h4i	13.9555	7.63222	2.71597	2.81013	0.00495211	0.341529
Maff	5.60906	7.62238	3.2028	2.37991	0.0173168	0.435636
Trpm4	5.60906	7.62238	3.2028	2.37991	0.0173168	0.435636
Hemgn	5.43562	7.57598	3.2262	2.34826	0.0188612	0.451433
Hecw1	47.4357	7.53459	2.25014	3.34849	0.00081252	0.154768
Olfr283	8.72901	7.53161	2.6973	2.79228	0.00523379	0.343721
Hey2	8.73413	7.526	2.69338	2.79425	0.00520196	0.343721
Dpp9	5.34843	7.52006	2.80192	2.6839	0.00727696	0.368749
A430035B10Rik	5.13279	7.51386	2.73987	2.74241	0.00609897	0.363453
Gm26807	9.32656	7.50784	2.7845	2.6963	0.00701143	0.368749
Zkscan7	5.16384	7.50303	3.25879	2.3024	0.0213127	0.480731
Traf2	5.39843	7.46742	2.40458	3.1055	0.00189957	0.23174
Zscan2	8.22421	7.44014	2.7121	2.74332	0.00608221	0.363453
1700097N02Rik	4.84419	7.41402	3.29707	2.24867	0.0245336	0.509349
Pdgfrb	5.17405	7.35969	2.86179	2.57171	0.0101199	0.404095
Cacnb4	4.62028	7.34485	3.33421	2.20288	0.0276035	0.52979
Gxylt2	4.62028	7.34485	3.33421	2.20288	0.0276035	0.52979
Pcolce2	4.62028	7.34485	3.33421	2.20288	0.0276035	0.52979
Gm16553	14.1324	7.33108	2.31341	3.16894	0.00152994	0.211001
Spred3	4.71768	7.26814	2.85085	2.54947	0.0107888	0.404095
Zhx1	23.6194	7.26722	2.16376	3.35861	0.000783342	0.154768
AC160029.3	4.33427	7.25594	3.37688	2.14871	0.0316574	0.553858
Spata2l	4.14661	7.21421	2.81007	2.56727	0.0102503	0.404095
5430419D17Rik	4.63049	7.21161	3.43646	2.09856	0.0358557	0.570755
Cox4i2	4.63049	7.21161	3.43646	2.09856	0.0358557	0.570755
Dclre1b	4.63049	7.21161	3.43646	2.09856	0.0358557	0.570755
Gm11274	4.63049	7.21161	3.43646	2.09856	0.0358557	0.570755
Mdga2	4.63049	7.21161	3.43646	2.09856	0.0358557	0.570755
Prkag2	4.63049	7.21161	3.43646	2.09856	0.0358557	0.570755
Rnf225	4.63049	7.21161	3.43646	2.09856	0.0358557	0.570755
Kbtbd12	4.34803	7.21133	2.91277	2.47576	0.0132952	0.420824
Tmem198	9.84815	7.21025	2.68907	2.68132	0.00733321	0.368749
Ccdc141	4.12979	7.20774	2.83165	2.54542	0.0109146	0.404095
Aldoc	6.94943	7.19969	2.77109	2.59815	0.00937281	0.398798
9430037G07Rik	6.93266	7.19969	2.77113	2.59811	0.0093739	0.398798
A530083I20Rik	4.07672	7.16681	3.42791	2.09072	0.0365528	0.577546
Abca12	7.34659	7.14741	2.02735	3.5255	0.000422683	0.107384
Gstt3	3.82436	7.07853	3.45635	2.04798	0.0405623	0.589823
Mtfp1	3.82436	7.07853	3.45635	2.04798	0.0405623	0.589823
Brat1	3.68717	7.04805	2.87234	2.45377	0.0141368	0.428057
Ano1	12.1869	7.03315	2.321	3.03023	0.00244371	0.262129
Nuak1	6.16779	7.03307	2.81838	2.49543	0.0125805	0.411702
Nicn1	36.245	7.02376	1.63418	4.29804	1.72317e-05	0.0237649
Prkcz	5.89341	6.99165	2.33018	3.00047	0.00269559	0.262489
9230114K14Rik	3.53315	6.96323	3.54641	1.96346	0.0495926	0.607122
AC126804.2	3.53315	6.96323	3.54641	1.96346	0.0495926	0.607122
Chek2	3.53315	6.96323	3.54641	1.96346	0.0495926	0.607122
Prdm12	3.53315	6.96323	3.54641	1.96346	0.0495926	0.607122
Zscan4-ps2	3.53315	6.96323	3.54641	1.96346	0.0495926	0.607122
1110032A03Rik	5.588	6.92321	2.3474	2.94931	0.00318484	0.275421
Mpst	3.33127	6.90003	3.06705	2.24973	0.0244661	0.509349
2810468N07Rik	3.31444	6.87452	3.59987	1.90966	0.0561771	0.630238
Ctrc	3.31444	6.87452	3.59987	1.90966	0.0561771	0.630238
Vldlr	30.7235	6.86766	2.20374	3.11637	0.00183094	0.227673
Colec11	3.44596	6.85327	3.07571	2.22819	0.0258679	0.515968
C7	3.26137	6.84949	3.61309	1.89574	0.057994	0.633309
1700029I15Rik	5.40292	6.84423	2.87886	2.37741	0.0174345	0.435636
Gm27206	5.14796	6.77526	2.90274	2.33409	0.0195909	0.456836
Ccdc181	8.88543	6.76641	2.19721	3.07954	0.00207321	0.244083
Rin2	9.3366	6.76341	2.69565	2.50901	0.0121071	0.408053
AC127254.1	3.05949	6.76065	3.67676	1.83875	0.0659519	0.657677
Ccdc68	3.05949	6.76065	3.67676	1.83875	0.0659519	0.657677
Dnah2os	3.05949	6.76065	3.67676	1.83875	0.0659519	0.657677
Gipr	3.05949	6.76065	3.67676	1.83875	0.0659519	0.657677
Xrra1	3.05949	6.76065	3.67676	1.83875	0.0659519	0.657677
Spats2l	25.1574	6.7592	2.13835	3.16094	0.0015726	0.213829
Commd5	13.5555	6.73387	1.97121	3.41612	0.000635211	0.142612
Cldn9	32.5537	6.72729	1.84768	3.64095	0.000271636	0.0780248
1700055D18Rik	2.98959	6.72576	3.69103	1.82219	0.0684264	0.66125
AC134869.1	2.98959	6.72576	3.69103	1.82219	0.0684264	0.66125
Ptges3l	2.98959	6.72576	3.69103	1.82219	0.0684264	0.66125
Socs5	2.98959	6.72576	3.69103	1.82219	0.0684264	0.66125
Sncaip	3.17418	6.725	3.13991	2.14178	0.0322109	0.557113
Trim80	3.35877	6.70628	3.17898	2.10957	0.0348954	0.570755
Ddx31	4.63547	6.64803	2.58509	2.57168	0.0101207	0.404095
Batf	2.80453	6.6388	3.69458	1.7969	0.0723511	0.664658
Clps	2.80453	6.6388	3.69458	1.7969	0.0723511	0.664658
Polh	18.7741	6.61487	2.42563	2.72708	0.00638985	0.367188
Psmb11	10.3263	6.60049	2.66406	2.4776	0.0132268	0.420037
AC160635.2	3.08699	6.59897	3.69627	1.7853	0.074212	0.664658
Acsbg2	3.08699	6.59897	3.69627	1.7853	0.074212	0.664658
Cpq	3.08699	6.59897	3.69627	1.7853	0.074212	0.664658
Cyb561d1	3.08699	6.59897	3.69627	1.7853	0.074212	0.664658
Duoxa1	3.08699	6.59897	3.69627	1.7853	0.074212	0.664658
Duoxa2	3.08699	6.59897	3.69627	1.7853	0.074212	0.664658
Gm12869	3.08699	6.59897	3.69627	1.7853	0.074212	0.664658
Gm16105	3.08699	6.59897	3.69627	1.7853	0.074212	0.664658
Gm36243	3.08699	6.59897	3.69627	1.7853	0.074212	0.664658
Gm4952	3.08699	6.59897	3.69627	1.7853	0.074212	0.664658
Gm7361	3.08699	6.59897	3.69627	1.7853	0.074212	0.664658
Chl1	3.08699	6.59897	3.69627	1.7853	0.074212	0.664658
Ikbke	3.08699	6.59897	3.69627	1.7853	0.074212	0.664658
Lockd	3.08699	6.59897	3.69627	1.7853	0.074212	0.664658
Olfr874	3.08699	6.59897	3.69627	1.7853	0.074212	0.664658
Slc2a3	3.08699	6.59897	3.69627	1.7853	0.074212	0.664658
Bpifc	2.71781	6.59265	3.69654	1.78346	0.074511	0.664658
Myof	2.71781	6.59265	3.69654	1.78346	0.074511	0.664658
Nol11	2.71781	6.59265	3.69654	1.78346	0.074511	0.664658
Pdk2	2.71781	6.59265	3.69654	1.78346	0.074511	0.664658
Naif1	2.63369	6.57013	3.16192	2.07789	0.0377191	0.585101
Sfrp2	4.36629	6.54829	2.99236	2.18834	0.0286451	0.534893
Sac3d1	6.90381	6.54801	2.51455	2.60405	0.00921306	0.398798
2210013O21Rik	4.69607	6.45959	3.06089	2.11037	0.0348267	0.570755
C030034L19Rik	2.44603	6.44584	3.70317	1.74063	0.081749	0.671664
Gm14085	2.44603	6.44584	3.70317	1.74063	0.081749	0.671664
Gm21972	2.44603	6.44584	3.70317	1.74063	0.081749	0.671664
Gm42733	2.44603	6.44584	3.70317	1.74063	0.081749	0.671664
Gm44292	2.44603	6.44584	3.70317	1.74063	0.081749	0.671664
Zmat3	2.44603	6.44584	3.70317	1.74063	0.081749	0.671664
Zfp14	26.63	6.44494	2.70041	2.38665	0.0170025	0.434238
Fam20b	22.9346	6.43172	1.69705	3.78994	0.000150685	0.0698465
Zfp382	4.52317	6.42974	2.61294	2.46073	0.0138653	0.428057
Adgrb1	36.6169	6.41041	2.21393	2.89549	0.00378573	0.299569
Gm2885	2.34509	6.40531	3.28589	1.94934	0.0512549	0.616207
Adcy10	2.32826	6.39453	3.31442	1.92931	0.0536929	0.623018
Trcg1	2.56332	6.38509	3.32556	1.92	0.0548576	0.628414
Sh3bp5	15.679	6.3323	2.72499	2.32379	0.0201369	0.46619
Gatsl3	52.5071	6.331	1.51666	4.1743	2.98903e-05	0.0322895
Cxcl14	4.20613	6.32513	2.64954	2.38726	0.0169745	0.434238
Ptprb	94.4557	6.3095	1.66542	3.78853	0.000151539	0.0698465
4930455G09Rik	2.17425	6.28666	3.71041	1.69433	0.0902024	0.684721
B9d1os	2.17425	6.28666	3.71041	1.69433	0.0902024	0.684721
Gm37802	2.17425	6.28666	3.71041	1.69433	0.0902024	0.684721
Gm4985	2.17425	6.28666	3.71041	1.69433	0.0902024	0.684721
Hbegf	2.17425	6.28666	3.71041	1.69433	0.0902024	0.684721
Kcnrg	2.17425	6.28666	3.71041	1.69433	0.0902024	0.684721
Lingo1	2.17425	6.28666	3.71041	1.69433	0.0902024	0.684721
Snhg14	2.17425	6.28666	3.71041	1.69433	0.0902024	0.684721
Synpo2l	2.17425	6.28666	3.71041	1.69433	0.0902024	0.684721
Tmprss12	2.17425	6.28666	3.71041	1.69433	0.0902024	0.684721
Nalcn	2.15743	6.28604	3.44684	1.82371	0.0681959	0.66125
1700088E04Rik	3.60141	6.27379	3.11321	2.01522	0.0438817	0.601231
Tcf4	3.63498	6.27108	3.1074	2.01811	0.0435798	0.600927
1700025F24Rik	2.12378	6.27093	3.39243	1.84851	0.0645285	0.65163
Adgrl4	3.58197	6.25371	3.12058	2.00402	0.045068	0.601779
Slc6a21	59.4077	6.24544	2.2827	2.73599	0.0062193	0.365671
Skor1	7.84865	6.24398	2.88662	2.16308	0.0305353	0.548832
Col22a1	7.52337	6.22244	2.46659	2.52269	0.0116461	0.408053
6330408A02Rik	2.03966	6.21789	3.71156	1.67528	0.0938801	0.684721
9530082P21Rik	3.93435	6.20915	2.69836	2.30108	0.0213872	0.481286
Fsbp	3.29339	6.14327	3.18005	1.93181	0.0533827	0.620911
Hpd	3.29339	6.14327	3.18005	1.93181	0.0533827	0.620911
Ggact	1.90247	6.13806	3.71297	1.65314	0.0983024	0.684721
Gm17590	1.90247	6.13806	3.71297	1.65314	0.0983024	0.684721
Lgals3	1.90247	6.13806	3.71297	1.65314	0.0983024	0.684721
Mmp9	1.90247	6.13806	3.71297	1.65314	0.0983024	0.684721
Mtrf1l	1.90247	6.13806	3.71297	1.65314	0.0983024	0.684721
Ralyl	1.90247	6.13806	3.71297	1.65314	0.0983024	0.684721
Ripply3	1.90247	6.13806	3.71297	1.65314	0.0983024	0.684721
Zfp354c	1.90247	6.13806	3.71297	1.65314	0.0983024	0.684721
Zfp518b	1.90247	6.13806	3.71297	1.65314	0.0983024	0.684721
Bco2	8.57521	6.09874	2.42299	2.51702	0.0118351	0.408053
Btbd18	5.80344	6.08856	2.87167	2.12021	0.0339882	0.568163
Abi3bp	15.1966	5.9984	1.9219	3.12108	0.00180189	0.227673
Cwf19l2	19.456	5.96355	2.40367	2.48102	0.0131005	0.420037
Ttll7	35.2752	5.9605	2.28194	2.61203	0.00900068	0.394966
Rwdd2a	70.1544	5.94391	2.30028	2.58399	0.00976643	0.404095
Ptprk	5.83857	5.93351	2.90539	2.04224	0.0411274	0.591719
Cyp2g1	2.08706	5.92403	3.53395	1.67632	0.0936754	0.684721
Gm32585	2.08706	5.92403	3.53395	1.67632	0.0936754	0.684721
Nkain3	2.08706	5.92403	3.53395	1.67632	0.0936754	0.684721
Gm45711	3.90521	5.90612	2.68997	2.19561	0.02812	0.532909
2006-09-01	17.3171	5.90379	1.88024	3.13992	0.00168995	0.223491
Isoc2b	6.34537	5.89268	2.42372	2.43125	0.0150468	0.434238
Flnc	15.691	5.88851	2.0446	2.88003	0.00397635	0.307101
Ubqln4	129.918	5.88777	1.52031	3.87275	0.000107616	0.0693687
Ttbk1	2.7834	5.88246	3.31032	1.777	0.0755675	0.665629
Cfap46	2.76663	5.88232	3.31441	1.77477	0.0759356	0.666788
Hormad2	9.96297	5.87834	2.42499	2.42407	0.0153476	0.434238
Gm14409	4.9881	5.87339	2.94616	1.99357	0.0461986	0.605037
3110070M22Rik	4.94023	5.86186	2.94718	1.98897	0.0467046	0.605037
Adhfe1	3.11901	5.84516	3.32534	1.75776	0.0787882	0.670151
Foxa3	3.11901	5.84516	3.32534	1.75776	0.0787882	0.670151
Zfp563	3.15258	5.8413	3.31783	1.76058	0.0783101	0.670151
Sco1	7.87755	5.81655	2.85502	2.03731	0.0416192	0.594067
Angptl1	8.61729	5.8039	2.73297	2.12366	0.0336983	0.567379
Ubtd2	4.71132	5.79911	2.75661	2.10371	0.0354034	0.570755
Clec4g	4.68527	5.78652	2.97599	1.9444	0.0518475	0.619474
Ddx10	7.32533	5.78248	2.15828	2.67921	0.00737965	0.368749
Zfp384	74.0006	5.76637	1.54825	3.72445	0.000195741	0.0744659
Endov	10.4606	5.76107	2.73155	2.10908	0.0349375	0.570755
Gm28989	7.90403	5.756	2.58951	2.22282	0.0262281	0.521001
Tmod2	2.47804	5.73592	3.40913	1.68252	0.0924688	0.684721
Cd96	2.51161	5.73329	3.39765	1.68742	0.0915218	0.684721
Reep1	18.5921	5.72775	2.32491	2.46365	0.0137532	0.426923
Teddm2	8.65702	5.71471	2.78981	2.04842	0.0405185	0.589823
Slc22a14	4.44454	5.70914	3.01	1.89672	0.0578644	0.632893
Clcn4	5.0466	5.70732	3.00239	1.90093	0.0573118	0.632893
Elfn2	5.0466	5.70732	3.00239	1.90093	0.0573118	0.632893
Egfl8	2.32663	5.64876	3.46329	1.63104	0.102882	0.695535
AC158538.2	30.3668	5.64687	1.80519	3.12814	0.00175918	0.227673
Mark1	11.0821	5.62837	2.48495	2.26498	0.0235138	0.502867
1500011K16Rik	4.75145	5.62679	3.00964	1.86959	0.0615405	0.640145
Gm26908	7.91275	5.61677	2.88443	1.94727	0.0515022	0.616876
Fam110a	2.20626	5.57201	3.51978	1.58306	0.113409	0.71372
Dnaaf1	9.68952	5.57112	2.71495	2.05202	0.040168	0.589823
Misp	2.22307	5.56912	3.51208	1.58571	0.112806	0.712249
Pdcd11	10.3524	5.47182	2.17951	2.51058	0.0120535	0.408053
Hivep3	105.477	5.44998	1.61721	3.36999	0.000751701	0.154768
Arntl2	4.56327	5.42755	2.47908	2.18934	0.028572	0.534562
Kbtbd3	1.91766	5.42552	3.14662	1.72424	0.0846643	0.682813
Bicdl2	15.8847	5.41991	2.47136	2.19308	0.0283015	0.532909
Gm11413	3.62919	5.41985	3.13733	1.72754	0.0840715	0.682813
Trmt61a	2.78184	5.40944	3.34373	1.61778	0.105709	0.701226
Ankra2	55.9686	5.4077	1.85721	2.91174	0.00359427	0.29406
Chrna7	3.85198	5.3815	2.61783	2.05571	0.0398102	0.589823
Lsm6	318.419	5.35637	1.41501	3.78539	0.000153469	0.0698465
H2-Oa	5.9107	5.28394	2.30231	2.29506	0.0217296	0.487855
Bcl6b	10.1258	5.26652	2.75523	1.91146	0.0559456	0.630238
Hdgfl3	3.93299	5.22621	3.08747	1.69272	0.0905093	0.684721
Socs3	3.93299	5.22621	3.08747	1.69272	0.0905093	0.684721
Lsamp	6.59802	5.20514	2.84025	1.83263	0.0668571	0.657939
Treh	7.32553	5.20441	2.4536	2.12113	0.0339108	0.568163
Gm42901	3.18459	5.15651	2.956	1.74442	0.0810855	0.671664
Zmynd10	422.969	5.13946	1.82925	2.8096	0.00496035	0.341529
Rasgef1b	40.0376	5.13666	1.91736	2.67903	0.00738358	0.368749
Itln1	5.84086	5.13212	2.94283	1.74394	0.0811694	0.671664
Nsg1	2.23828	5.09944	3.53954	1.44071	0.149667	0.770607
2610044O15Rik8	2.81544	5.09941	3.34494	1.52452	0.12738	0.730618
Rps6ka2	5.06234	5.09249	2.67816	1.90149	0.057238	0.632893
Gm12962	3.7449	5.08637	2.52813	2.01191	0.0442294	0.601231
Gm34106	10.8909	5.06905	2.11716	2.39427	0.0166534	0.434238
Chn1os1	4.52956	5.05292	2.33669	2.16243	0.0305854	0.548832
Tmem42	9.62091	5.04061	2.5684	1.96255	0.0496985	0.607122
Mrpl36	19.2436	5.01272	1.8864	2.65729	0.00787719	0.376467
Tgm4	48.8097	5.00279	2.39858	2.08573	0.0370031	0.579916
Specc1	3.12076	4.99314	3.28469	1.52013	0.12848	0.733816
Zfp661	9.64732	4.98309	2.89554	1.72095	0.0852597	0.682813
Ppp1r9a	6.79725	4.98196	2.4582	2.02667	0.0426964	0.600927
Fat4	3.51331	4.96319	2.91114	1.7049	0.0882132	0.684721
Slc24a5	2.25508	4.95902	3.0888	1.60548	0.108387	0.704354
Jmy	2.27185	4.9482	3.08026	1.60642	0.108181	0.704354
Prkdc	8.53277	4.94679	2.05749	2.40428	0.0162045	0.434238
Bsn	5.96974	4.93171	2.93897	1.67804	0.0933393	0.684721
BC051226	12.1246	4.93047	1.61642	3.05024	0.00228656	0.257047
Hnf1b	6.12331	4.93009	2.50988	1.96427	0.0494989	0.607122
Bhlhe41	8.0454	4.92349	2.93162	1.67944	0.0930657	0.684721
Gm27167	2.54207	4.90781	3.4135	1.43777	0.150501	0.772426
Larp7	2.93414	4.86695	2.88638	1.68618	0.0917612	0.684721
Pkd1l1	3.777	4.86563	2.79093	1.74337	0.0812683	0.671664
Slc25a53	2.84898	4.85417	3.35663	1.44615	0.148136	0.768158
Tirap	2.84898	4.85417	3.35663	1.44615	0.148136	0.768158
Agbl1	4.82575	4.8479	3.10569	1.56097	0.118531	0.723574
Kif11	209.452	4.84674	1.32317	3.66298	0.000249296	0.0770166
Foxp2	8.54694	4.84211	2.83725	1.70662	0.087893	0.684721
Serpinb1c	4.27198	4.82938	3.07815	1.56892	0.116667	0.719681
Zfp870	3.21816	4.82371	3.36177	1.43487	0.151324	0.773362
Zscan5b	4.82257	4.8099	3.08396	1.55965	0.118843	0.723854
Gm15939	2.65936	4.80433	2.96007	1.62304	0.10458	0.700275
Mthfr	21.6461	4.75806	1.90561	2.49687	0.0125295	0.411429
Nkap	6.84288	4.7435	2.86253	1.6571	0.0974986	0.684721
A730081D07Rik	5.24257	4.72721	2.20867	2.1403	0.0323305	0.557113
Grik1	3.2166	4.71566	2.941	1.60342	0.108842	0.704354
Tas1r1	5.65149	4.70774	2.62973	1.7902	0.0734219	0.664658
Slc9a3r2	8.97601	4.67721	1.75254	2.66882	0.00761186	0.371136
Rec114	17.7529	4.67686	1.64095	2.85009	0.0043707	0.324575
Bcas1	5.10029	4.63845	2.97468	1.55931	0.118923	0.723884
Ppara	22.2675	4.63815	2.48723	1.86478	0.0622117	0.643721
Rnd3	3.23344	4.63097	3.34921	1.38271	0.166755	0.787215
Gm16549	10.8467	4.62821	1.97388	2.34473	0.0190411	0.451433
Fam169b	9.73386	4.62145	2.54398	1.81662	0.0692756	0.664127
Gm29427	17.2043	4.60224	1.69589	2.71376	0.00665253	0.368749
Sohlh2	26.8221	4.60061	1.53155	3.00388	0.00266557	0.262489
St3gal4	3.72523	4.59403	3.1423	1.462	0.143742	0.765408
Tyw5	8.91935	4.58231	2.47957	1.84802	0.0645989	0.651659
Syde1	27.783	4.57972	2.26728	2.01991	0.0433924	0.600927
Lnx1	3.94652	4.56494	2.27633	2.00539	0.0449214	0.601779
Cdk10	97.2856	4.55169	1.44281	3.15475	0.00160636	0.215387
Siglecf	9.7265	4.54698	2.47717	1.83555	0.0664239	0.657677
Zcchc7	6.91469	4.53317	2.52555	1.79492	0.0726666	0.664658
Ankrd22	2.9646	4.5275	3.29317	1.37481	0.169189	0.787536
Mettl13	5.18329	4.51674	2.5816	1.74959	0.0801889	0.671664
Rhebl1	108.477	4.50898	1.84677	2.44154	0.0146247	0.434238
Dhps	34.2765	4.50747	1.98423	2.27165	0.0231074	0.50243
Senp7	23.544	4.4981	1.96872	2.28478	0.0223255	0.497114
Sbf2	92.2393	4.49129	1.02947	4.3627	1.28465e-05	0.02067
Inpp5e	4.6046	4.48583	3.03512	1.47798	0.139414	0.758384
Ltbp3	13.4457	4.47022	2.1633	2.06639	0.0387914	0.585144
Slx1b	3.76496	4.46547	3.19631	1.39707	0.162392	0.783473
Gm45768	3.25468	4.46406	2.81384	1.58646	0.112634	0.712094
Slc6a12	10.0237	4.45706	2.83158	1.57405	0.115476	0.716289
Golga1	4.33905	4.45236	3.10908	1.43205	0.15213	0.774975
Adap1	3.24706	4.44968	3.32795	1.33706	0.181202	0.804205
Fbxw7	29.528	4.44664	1.62037	2.74421	0.00606571	0.363453
Rnft2	50.8804	4.43067	2.13198	2.0782	0.0376911	0.585101
Pnrc2	2.44106	4.42647	3.47737	1.27294	0.20304	0.82672
Tle3	4.6256	4.4251	2.27956	1.94121	0.0522324	0.620292
Habp4	4.88659	4.41702	3.09855	1.42551	0.15401	0.777683
Pfkm	31.4236	4.4103	1.73052	2.54854	0.0108174	0.404095
Tmem218	7.23384	4.40747	2.27671	1.93589	0.0528808	0.620911
Ttc16	8.16567	4.40697	2.92472	1.5068	0.131861	0.740325
Hmcn2	5.27758	4.39019	2.59289	1.69316	0.0904241	0.684721
Gm43808	4.07387	4.37966	2.46104	1.7796	0.075142	0.665629
Washc1	73.2152	4.35407	1.55309	2.80349	0.0050553	0.343689
Col4a3	15.4449	4.35177	1.93656	2.24716	0.0246297	0.510246
4930427A07Rik	6.82439	4.34925	2.31655	1.87747	0.0604535	0.637834
BC030336	5.1445	4.33907	1.9193	2.26076	0.0237743	0.502867
Spink2	40.0081	4.33192	1.45823	2.97068	0.00297141	0.270623
AC133947.1	11.1933	4.32785	1.9244	2.24893	0.0245166	0.509349
Zfp414	2.90942	4.28757	2.58643	1.65772	0.0973742	0.684721
Htatsf1	4.12958	4.27964	2.14334	1.99672	0.0458558	0.605037
Plbd1	6.39536	4.25516	2.92041	1.45704	0.145105	0.766978
Rnf44	30.265	4.23973	1.9139	2.21524	0.0267438	0.526595
Olfm1	3.79245	4.22017	2.72766	1.54718	0.12182	0.727303
Spata31d1d	12.6433	4.19502	2.1068	1.99118	0.0464609	0.605037
Ttll9	2.93793	4.18967	2.95096	1.41977	0.155676	0.77951
Bcat2	605.178	4.18949	1.41198	2.9671	0.00300619	0.271232
Mypop	21.4386	4.18704	1.80827	2.31549	0.0205859	0.47094
Zfp292	23.5387	4.17968	2.36113	1.7702	0.0766934	0.667158
Polr2f	317.767	4.17911	1.60314	2.60682	0.00913867	0.398798
Obscn	117.175	4.17756	1.25237	3.33573	0.000850754	0.157907
Vgll1	53.1638	4.17238	1.82646	2.2844	0.022348	0.497114
Gm11827	107	4.16864	1.53323	2.71886	0.00655079	0.368749
Gm37422	4.38164	4.15981	2.69406	1.54407	0.122572	0.727303
Taf1	66.877	4.15757	1.14283	3.63797	0.000274792	0.0780248
Nfe2l2	7.30833	4.14488	2.50314	1.65587	0.0977477	0.684721
Dapk2	62.7298	4.13034	1.6246	2.54237	0.0110102	0.404095
Xkr8	2.54184	4.12801	2.941	1.40361	0.160436	0.782996
Ccdc36	48.2122	4.09468	1.7525	2.33648	0.019466	0.456836
4933434E20Rik	88.5666	4.06147	1.60483	2.53079	0.0113807	0.404095
Urb2	11.7636	4.04138	2.42416	1.66712	0.0954899	0.684721
Tmco4	45.7238	4.04113	1.49736	2.69883	0.00695841	0.368749
Smyd2	7.6457	4.04003	2.22502	1.81573	0.0694119	0.664127
Nkd2	6.09303	4.0388	2.60261	1.55183	0.120704	0.727303
Zfr2	4.00586	4.01287	2.75073	1.45884	0.144609	0.766978
Ckap2l	5.90843	4.00996	2.2413	1.78912	0.073596	0.664658
Capn12	22.7435	4.00463	1.69571	2.36163	0.0181948	0.446954
Slc34a1	13.5953	4.00275	2.57655	1.55353	0.120296	0.727289
Col13a1	8.11847	3.99968	2.18086	1.83399	0.0666548	0.657677
Elp6	6.50067	3.99953	2.25061	1.77709	0.0755531	0.665629
Tmem163	4.99346	3.99189	2.7643	1.44409	0.148715	0.768969
2610203C20Rik	3.31109	3.99042	3.33739	1.19567	0.231824	0.841998
Fam178b	3.65303	3.96728	2.69616	1.47145	0.141169	0.760514
Mri1	3.2457	3.96397	3.26615	1.21365	0.224881	0.841148
Trip11	108.412	3.96213	1.56942	2.52458	0.0115837	0.408053
2310022A10Rik	16.9966	3.95759	1.9949	1.98385	0.0472723	0.605268
1110019D14Rik	3.31427	3.95472	2.94275	1.34388	0.178986	0.802942
Snx21	7.67976	3.95226	1.75219	2.25561	0.0240949	0.505679
Astn1	13.1751	3.94903	2.09307	1.88672	0.0591981	0.636257
Slc1a1	4.742	3.94799	3.09992	1.27358	0.202813	0.826388
Gm815	9.49512	3.94015	2.08142	1.89301	0.0583568	0.633894
Rnf125	4.49736	3.93904	2.34586	1.67915	0.0931236	0.684721
1700022I11Rik	5.51264	3.9289	2.20493	1.78188	0.0747696	0.664658
Tnni3	2.36633	3.92488	3.50754	1.11899	0.263146	0.868221
Arl10	14.1985	3.91781	2.09021	1.87436	0.060881	0.637845
Nsun2	97.0364	3.9151	1.5421	2.53881	0.0111229	0.404095
Ccdc174	13.5005	3.9148	1.77313	2.20785	0.0272548	0.52979
Stag3	4.49584	3.91448	2.33735	1.67475	0.0939824	0.684721
Rabepk	14.4591	3.89551	2.212	1.76108	0.0782241	0.670151
Hoxb9	5.03645	3.89318	3.0372	1.28183	0.199901	0.825923
Gm15545	3.35076	3.87163	2.45498	1.57705	0.114784	0.716289
Gm15462	2.67012	3.87082	3.41072	1.1349	0.256418	0.863374
Wdr83	11.1694	3.86734	1.75907	2.19851	0.0279126	0.532447
Gm44661	4.46711	3.86357	2.66469	1.44992	0.147082	0.766978
Trim68	11.736	3.86258	2.55602	1.51117	0.130745	0.738136
Mettl14	30.8507	3.85985	1.7811	2.16711	0.0302261	0.547472
Slc25a40	12.0555	3.84892	2.20589	1.74484	0.081013	0.671664
Efnb1	367.19	3.83337	1.48901	2.57445	0.01004	0.404095
Parp9	3.64236	3.83231	3.24131	1.18233	0.237074	0.847413
A230072C01Rik	2.09766	3.8264	3.13019	1.22242	0.22155	0.838716
Gm14167	2.09766	3.8264	3.13019	1.22242	0.22155	0.838716
Lgr4	3.75407	3.82328	2.43276	1.57158	0.116049	0.717431
Alppl2	44.0728	3.81992	1.59851	2.38968	0.016863	0.434238
Sesn1	16.7302	3.81977	1.84823	2.06672	0.0387603	0.585144
B3glct	4.4855	3.80857	2.69103	1.41529	0.156984	0.782996
Gm42858	8.952	3.79562	2.01191	1.88657	0.0592176	0.636257
Suclg2	41.468	3.79366	1.95897	1.93656	0.0527989	0.620911
2610008E11Rik	2.51871	3.78524	3.4588	1.09438	0.273789	0.878382
Tef	6.85922	3.78333	2.93632	1.28846	0.197587	0.823264
Dad1	88.8799	3.77092	1.39163	2.70972	0.00673403	0.368749
Mast3	35.1556	3.75715	2.0877	1.79966	0.0719148	0.664658
Uqcrfs1	52.5639	3.75458	1.47446	2.54642	0.0108834	0.404095
Gm16214	5.38277	3.7518	2.31958	1.61745	0.105781	0.701226
Kdf1	1.98805	3.74987	3.22721	1.16195	0.245254	0.853521
3632451O06Rik	3.64689	3.73554	2.88241	1.29598	0.194983	0.820036
4933439N14Rik	17.0181	3.73437	2.20354	1.69471	0.0901299	0.684721
Gm15286	6.75022	3.72133	3.02583	1.22986	0.218751	0.838716
Snrk	29.5419	3.71684	1.48292	2.50643	0.0121956	0.408053
Pbld1	2.39834	3.71085	3.50897	1.05753	0.290268	0.890473
Gm16083	4.67336	3.69722	1.94798	1.89798	0.0576994	0.632893
Clvs1	4.81979	3.68771	2.29208	1.60889	0.10764	0.704354
Zfp512	24.2633	3.68068	1.79115	2.05492	0.0398863	0.589823
Ablim3	8.1251	3.67886	2.9385	1.25195	0.210588	0.833616
Ptar1	3.97227	3.67832	2.82862	1.30039	0.193466	0.8181
Trim59	38.3198	3.67215	1.46855	2.50053	0.0124008	0.410343
Gatd1	13.0415	3.6719	1.65799	2.21467	0.0267825	0.526595
Pcnx3	47.4551	3.67016	1.09265	3.35894	0.000782415	0.154768
AC140477.3	4.61575	3.66778	2.23707	1.63955	0.1011	0.692061
Chrng	105.264	3.65911	1.74669	2.09488	0.0361814	0.573555
Tcf3	70.5711	3.65849	1.4365	2.5468	0.0108715	0.404095
F13a1	15.3064	3.64146	2.49521	1.45938	0.144461	0.766978
Sycp2l	421.449	3.63503	1.54203	2.3573	0.0184085	0.448092
Mrps24	83.1078	3.63454	2.04386	1.77827	0.0753599	0.665629
Atp2b3	9.96325	3.63254	2.1503	1.68932	0.0911584	0.684721
Usp50	14.1507	3.63232	1.708	2.12665	0.033449	0.567047
Tecr	262.732	3.62802	1.23226	2.9442	0.00323791	0.275421
Dao	3.14927	3.62793	2.91384	1.24507	0.213107	0.83618
Fcgbp	40.642	3.62121	1.80439	2.00689	0.0447611	0.601779
Wipi2	357.16	3.62025	1.44067	2.51289	0.0119747	0.408053
Efr3a	63.9253	3.61686	1.64566	2.19781	0.0279626	0.532447
Gpatch11	2.13123	3.61636	3.16643	1.14209	0.253415	0.860907
Ist1	247.726	3.60448	1.50149	2.4006	0.0163684	0.434238
Mef2b	52.9228	3.58769	1.30081	2.75803	0.00581508	0.359864
Gm4593	9.34581	3.58568	2.14639	1.67056	0.0948085	0.684721
Phrf1	34.3341	3.57758	1.49112	2.39926	0.0164284	0.434238
Spred1	48.2861	3.57618	1.74476	2.04967	0.0403967	0.589823
Prss8	21.8528	3.57145	1.41251	2.52844	0.0114571	0.405152
Rab30	31.3096	3.57115	2.14226	1.66701	0.095513	0.684721
Bad	10.5113	3.57046	2.22027	1.60812	0.107809	0.704354
Zswim1	42.5301	3.56995	1.83782	1.94249	0.052078	0.620292
Mef2c	2.43351	3.56512	2.63749	1.35171	0.176468	0.80104
Mtg2	84.1943	3.56151	2.14864	1.65756	0.0974054	0.684721
Gm16163	2.0165	3.55023	3.64285	0.974576	0.329771	0.902638
Kif3b	10.042	3.54143	1.95133	1.81488	0.0695422	0.664127
0610009L18Rik	3.65488	3.53972	3.26306	1.08479	0.278016	0.882837
3830406C13Rik	89.68	3.52231	2.01915	1.74446	0.0810796	0.671664
Gm16740	9.71481	3.52217	2.21066	1.59327	0.1111	0.708375
Kctd21	16.1946	3.52156	1.63958	2.14785	0.031726	0.553858
Grm8	10.8641	3.51525	2.28138	1.54084	0.123355	0.727303
Zfp839	12.5756	3.51125	1.38421	2.53664	0.0111923	0.404095
Slc18b1	8.57593	3.51072	2.94474	1.1922	0.233183	0.843944
Gm20522	4.29405	3.50925	2.31729	1.51437	0.129931	0.73526
Mettl7a1	5.40405	3.50881	2.37446	1.47773	0.139481	0.758384
Zfp93	17.3927	3.5081	1.69189	2.07348	0.0381277	0.585144
Snhg1	9.15296	3.50556	2.21563	1.5822	0.113604	0.71402
Pcgf3	340.058	3.49938	1.48671	2.35377	0.018584	0.449648
Fdx1l	15.7324	3.48805	2.13657	1.63255	0.102563	0.694481
Rilpl1	5.49446	3.48502	1.99088	1.75049	0.0800338	0.671664
Rtca	127.246	3.47647	1.19892	2.89968	0.00373548	0.299434
Dkk1	2.63321	3.4692	2.91504	1.1901	0.234006	0.844286
Gm26530	49.5393	3.45684	1.4806	2.33475	0.0195563	0.456836
Hnmt	7.76388	3.4544	2.24552	1.53835	0.123963	0.727303
Gm27241	57.5072	3.44423	2.00451	1.71823	0.0857539	0.684681
Zc3h18	182.77	3.44259	1.91049	1.80194	0.0715546	0.664658
Cdh2	9.50549	3.44236	1.83982	1.87104	0.0613399	0.639498
Dock6	87.2665	3.44198	1.18674	2.90036	0.0037273	0.299434
Tpmt	104.685	3.43922	1.10861	3.10228	0.00192037	0.23174
Vps37a	6.0431	3.43884	2.05085	1.67678	0.0935846	0.684721
AC131187.1	8.41913	3.4374	1.66621	2.06301	0.0391118	0.589057
Rab10	113.336	3.42679	1.40634	2.43668	0.0148228	0.434238
Stk3	52.0953	3.42315	1.34277	2.54931	0.0107935	0.404095
Gm13554	7.46623	3.42122	1.56229	2.18988	0.0285332	0.534562
Dydc2	9.57127	3.42022	1.80167	1.89836	0.057649	0.632893
Gm20356	8.92195	3.41962	1.89383	1.80567	0.0709705	0.664658
Fam76b	10.424	3.41844	2.08704	1.63794	0.101435	0.692061
Map3k9	56.4004	3.41575	1.58458	2.15561	0.031114	0.550137
Tpm3	9.1416	3.41126	1.79216	1.90344	0.0569833	0.632319
4930470P17Rik	2.02878	3.41108	3.63639	0.938042	0.348223	0.909316
Impa2	44.3265	3.41034	1.24287	2.74393	0.00607085	0.363453
Dusp9	6.89074	3.41032	2.63623	1.29364	0.195791	0.820705
Rmi2	5.21592	3.40858	2.32535	1.46583	0.142694	0.764169
Bbs2	39.923	3.39603	2.206	1.53945	0.123695	0.727303
Rdh5	275.07	3.37487	1.37688	2.45109	0.0142423	0.428333
Rbm19	207.209	3.36937	1.30318	2.58549	0.00972398	0.404095
Bik	17.0799	3.35725	1.75549	1.91243	0.0558215	0.630238
Afg3l1	6.16787	3.34064	3.02694	1.10364	0.269751	0.873298
Bloc1s1	276.463	3.33959	1.37707	2.42515	0.0153022	0.434238
Narfl	4.62094	3.33931	3.11744	1.07117	0.284093	0.885007
Lats1	104.542	3.33199	1.18088	2.82161	0.00477826	0.341529
Cmtm7	6.473	3.33032	1.93201	1.72376	0.0847521	0.682813
Serac1	69.383	3.32887	1.47332	2.25943	0.0238567	0.502867
Ccdc71l	7.25075	3.32343	2.52214	1.3177	0.187604	0.808938
Gm16096	1.97534	3.32185	3.25515	1.02049	0.307496	0.892701
Zfp770	3.88669	3.31485	2.11279	1.56895	0.11666	0.719681
1110059G10Rik	2.6163	3.30172	3.00475	1.09883	0.271841	0.876244
Ssh3	96.1661	3.293	1.36389	2.41442	0.0157602	0.434238
Gm4349	5.64374	3.28832	2.35097	1.39871	0.1619	0.782996
Gm9999	29.5138	3.28749	1.92238	1.71011	0.0872458	0.684721
Mb21d1	56.8763	3.27448	1.17998	2.77503	0.00551971	0.349705
Oasl1	13.7448	3.27128	1.93583	1.68986	0.0910555	0.684721
Arhgap9	30.1736	3.27018	1.4802	2.20929	0.0271546	0.52979
B230354K17Rik	2.50065	3.26904	2.66034	1.22881	0.219144	0.838716
Lcmt1	83.7822	3.25351	1.78474	1.82296	0.06831	0.66125
Gm6377	2.19685	3.24806	3.13061	1.03752	0.299495	0.890473
Gm20441	6.7399	3.24507	2.23507	1.45189	0.146533	0.766978
Mocs3	14.1849	3.24195	1.92885	1.68077	0.0928075	0.684721
Frmd5	78.5636	3.23571	1.42763	2.26649	0.0234214	0.502867
Gm15511	13.9996	3.23534	2.30248	1.40516	0.159975	0.782996
Slc5a2	8.10964	3.22957	2.20657	1.46361	0.1433	0.764764
Zfp704	17.2465	3.22737	1.8077	1.78534	0.0742062	0.664658
Cotl1	100.279	3.2232	1.55873	2.06784	0.0386554	0.585144
Gm15347	17.3078	3.22247	1.91586	1.68199	0.0925699	0.684721
Krba1	21.7832	3.21989	1.56941	2.05165	0.0402039	0.589823
Rrh	34.1563	3.21952	2.26148	1.42363	0.154554	0.778739
Nbeal2	23.5672	3.21833	2.17111	1.48234	0.138249	0.75592
Paqr8	7.2639	3.20867	2.36865	1.35464	0.175533	0.800847
Aes	32.6497	3.20514	1.22551	2.61536	0.00891342	0.394966
Wbscr17	538.017	3.2029	1.26441	2.53312	0.0113053	0.404095
Gnb5	54.2744	3.19644	2.05247	1.55737	0.119384	0.725515
Gm17233	39.7167	3.19327	2.08914	1.52851	0.126386	0.730618
Dsg1a	3.4532	3.19296	3.32972	0.958928	0.337595	0.90317
Txn2	405.809	3.19193	1.30571	2.4446	0.0145012	0.434238
Cfdp1	13.2097	3.19112	1.69831	1.87899	0.0602453	0.637727
Trove2	21.4636	3.18941	1.92589	1.65607	0.0977069	0.684721
Lactb2	17.1724	3.18774	2.11578	1.50665	0.1319	0.740325
Elmo2	20.9152	3.18118	1.09764	2.89821	0.00375301	0.299434
Gemin8	30.4217	3.18073	1.31667	2.41573	0.0157036	0.434238
Fam234b	145.123	3.17877	1.04396	3.04491	0.00232748	0.257047
Gm45842	4.28599	3.16749	2.01271	1.57374	0.115548	0.716289
Efcab12	42.8665	3.16597	2.21952	1.42642	0.153747	0.777683
Disc1	35.2882	3.16272	1.59135	1.98744	0.0468737	0.605268
Gbe1	10.9405	3.1621	1.80929	1.7477	0.080516	0.671664
Arhgap44	80.0984	3.16097	1.20205	2.62965	0.00854716	0.388641
Veph1	35.6685	3.15645	1.58218	1.995	0.0460428	0.605037
Plin2	61.2253	3.15542	1.30372	2.42032	0.0155069	0.434238
Coq4	20.7666	3.1536	1.69947	1.85563	0.0635059	0.648769
Gm29016	9.93844	3.15171	1.89385	1.66418	0.0960767	0.684721
Ccdc88a	4.08535	3.14853	2.76783	1.13755	0.25531	0.862519
Lrguk	29.1405	3.14471	2.06315	1.52423	0.127452	0.730618
Cstf1	1006.13	3.14188	1.27526	2.46371	0.0137508	0.426923
Mab21l1	12.2978	3.14086	1.96156	1.60121	0.109331	0.705537
Rbm14	270.754	3.14022	1.43135	2.19389	0.0282432	0.532909
AC154816.1	7.99135	3.13339	2.0545	1.52513	0.127226	0.730618
Chn1os3	33.0818	3.13319	1.77222	1.76794	0.0770705	0.667158
Lamc1	186.426	3.12913	1.1607	2.69589	0.00702014	0.368749
Pqlc1	24.2408	3.12355	2.47638	1.26134	0.207187	0.830662
St6galnac3	3.49062	3.11897	2.60339	1.19804	0.230901	0.841893
Aprt	4.15647	3.11704	2.36606	1.3174	0.187706	0.808938
Drosha	96.4874	3.11121	1.62055	1.91985	0.0548773	0.628414
Cspg5	18.012	3.10843	2.28606	1.35973	0.173915	0.795723
Nipal3	112.728	3.1062	1.5912	1.95212	0.0509241	0.612994
Desi1	22.8278	3.10617	1.65887	1.87246	0.0611429	0.638134
Cmtm2a	6.7924	3.0945	2.98995	1.03497	0.300684	0.890473
Ust	33.6953	3.09389	1.83496	1.68608	0.0917801	0.684721
Sra1	23.851	3.09173	1.57389	1.96439	0.0494849	0.607122
Caln1	176.232	3.08776	0.891827	3.46228	0.000535612	0.12927
Aspg	43.2517	3.08761	1.4691	2.1017	0.0355793	0.570755
Calr3	13.9398	3.08678	1.8881	1.63486	0.102077	0.693214
Chd2	3.34472	3.08196	2.60386	1.18361	0.236567	0.847226
Nacc2	81.2307	3.08073	1.46185	2.10741	0.0350816	0.570755
Mrpl46	96.8751	3.0653	1.52852	2.00541	0.0449193	0.601779
Ss18l2	28.1548	3.06162	1.54377	1.98321	0.0473437	0.605268
Myef2	5.08517	3.06027	2.45986	1.24409	0.213468	0.83618
Rad18	100.503	3.05937	1.59955	1.91264	0.0557936	0.630238
Rad54l	218.333	3.05759	1.15535	2.64645	0.0081341	0.379776
Pfkfb2	43.7678	3.05369	1.46782	2.08042	0.0374868	0.583706
Gm20362	10.2182	3.04642	2.10669	1.44607	0.148157	0.768158
Trpm7	97.783	3.03465	1.65532	1.83327	0.0667623	0.657677
Idua	7.13662	3.03018	1.67461	1.80949	0.0703754	0.664658
Itpa	2.67877	3.02989	3.46133	0.875356	0.38138	0.911976
Wbp1l	508.159	3.0281	1.27348	2.37782	0.0174152	0.435636
Rpl38	16.6671	3.02523	1.4738	2.05268	0.040104	0.589823
Gm26631	129.228	3.02327	1.6833	1.79604	0.0724882	0.664658
Telo2	43.7402	3.01658	1.78207	1.69274	0.090505	0.684721
Cnpy1	52.7138	3.01134	1.60304	1.87851	0.060311	0.637727
Gm16538	6.51857	3.00963	2.14644	1.40215	0.160871	0.782996
Als2cl	4.084	3.0071	2.77275	1.08452	0.278136	0.882837
Tnfsf13os	11.2974	2.99426	2.21788	1.35005	0.176999	0.801438
Sox6	7.1882	2.99227	2.65302	1.12787	0.259373	0.865832
4930516B21Rik	11.6485	2.98919	2.92355	1.02245	0.306568	0.892408
Nmd3	122.408	2.98769	1.32147	2.26088	0.0237666	0.502867
4933416M07Rik	31.4309	2.9842	1.48385	2.01112	0.0443126	0.601231
Cacfd1	25.9152	2.98185	1.75507	1.69899	0.0893207	0.684721
Polk	9.99544	2.9752	2.07259	1.4355	0.151146	0.772862
Pomt1	25.6517	2.9736	1.85082	1.60664	0.108133	0.704354
Gm4779	84.3651	2.97324	1.71058	1.73815	0.0821844	0.67295
Mrpl38	119.121	2.97314	1.15743	2.56875	0.0102066	0.404095
1110020A21Rik	29.3426	2.97243	1.45481	2.04318	0.0410348	0.591417
2011-09-01	58.0478	2.97135	1.8188	1.63368	0.102325	0.6942
Apbb1	195.871	2.97086	1.24022	2.39544	0.0166003	0.434238
Slc10a3	118.403	2.97039	1.41301	2.10218	0.0355376	0.570755
1810058I24Rik	68.2013	2.9648	1.76032	1.68424	0.0921345	0.684721
Eci1	2.57936	2.95096	3.01968	0.977241	0.32845	0.90149
Gm26602	8.77356	2.94721	2.02925	1.45237	0.1464	0.766978
Nle1	24.4827	2.94517	1.42376	2.06858	0.0385857	0.585144
Lonrf1	13.6545	2.93965	1.9776	1.48647	0.137154	0.754027
Rnf123	66.0839	2.93817	0.97382	3.01716	0.00255155	0.262489
Ccdc114	9.12385	2.93765	2.29194	1.28173	0.199937	0.825923
2002-03-01	313.534	2.93418	1.28272	2.28746	0.0221689	0.495414
Hist4h4	16.1455	2.93236	2.18528	1.34187	0.179639	0.803111
Fkbp1a	62.6881	2.93224	1.21014	2.42307	0.0153901	0.434238
Pfn4	8.35811	2.92529	2.30283	1.2703	0.203977	0.827656
Pdzd7	2.20726	2.92494	2.64169	1.10723	0.268196	0.870894
Hagh	92.3364	2.92492	1.14639	2.55141	0.0107287	0.404095
Tdp1	223.6	2.92007	1.22041	2.39269	0.0167253	0.434238
Acad12	31.2688	2.90596	2.38131	1.22032	0.222343	0.839023
Aknad1	22.7373	2.89881	1.70566	1.69952	0.0892205	0.684721
Abcd4	23.3531	2.89388	1.63155	1.7737	0.0761135	0.666788
Ndufv2	64.9591	2.89173	1.09269	2.64645	0.00813427	0.379776
AC153729.3	6.63898	2.89115	2.59967	1.11212	0.266086	0.870894
Dhrs13os	4.46766	2.88942	1.99294	1.44982	0.147108	0.766978
Lcmt2	25.742	2.88655	1.79998	1.60366	0.108789	0.704354
Ddx4	69.5621	2.8821	1.70602	1.68937	0.091149	0.684721
1700048O20Rik	2.91413	2.8793	2.56727	1.12154	0.262058	0.868005
Aaas	955.404	2.87211	1.23492	2.32574	0.0200323	0.464885
Gm21818	3.04457	2.86055	2.59422	1.10266	0.270175	0.874111
Ccdc124	103.664	2.85767	1.3676	2.08955	0.0366585	0.57827
Tecpr2	10.0911	2.85633	1.95274	1.46273	0.143542	0.764764
Alad	27.1299	2.85567	1.34169	2.12841	0.0333033	0.567047
AY036118	169529	2.84851	1.35759	2.09821	0.0358865	0.570755
2009-03-01	5.37773	2.848	2.37487	1.19923	0.23044	0.841893
Ccdc18	3.61166	2.847	3.3949	0.83861	0.401688	0.921076
Oprd1	68.7012	2.84697	1.9794	1.4383	0.150349	0.77209
Gm42418	179015	2.84464	1.35399	2.10092	0.0356478	0.570755
Lrrc71	30.8	2.83952	1.76828	1.60581	0.108315	0.704354
Il2rb	36.5094	2.83685	0.949733	2.987	0.00281728	0.264058
Ngef	141.826	2.82899	1.28411	2.20308	0.0275891	0.52979
Ccdc158	12.7126	2.82853	2.23503	1.26555	0.205675	0.82999
Peli2	1.96922	2.82827	3.17314	0.891315	0.37276	0.909523
Zbtb41	12.6923	2.82572	1.50232	1.8809	0.0599857	0.637727
9430073C21Rik	5.42832	2.81494	2.82443	0.996642	0.318938	0.896825
BC051537	2.28663	2.80592	3.60976	0.777313	0.436974	0.925803
Cnnm3	5.22898	2.79994	2.70817	1.03389	0.30119	0.890473
Samd10	174.3	2.7984	1.29059	2.16831	0.0301348	0.546844
Nkx6-2	10.4008	2.79672	2.07864	1.34545	0.178479	0.80226
Tnk2os	5.44951	2.79389	2.83776	0.984543	0.324849	0.900505
Med9	6.04016	2.79258	2.36615	1.18022	0.237912	0.847413
Gm3055	19.2123	2.78305	1.44566	1.9251	0.0542164	0.627859
Uckl1	100.073	2.78209	1.85017	1.5037	0.132659	0.74243
Tgoln1	99.8122	2.78058	1.27435	2.18197	0.029112	0.535328
Smpd4	173.495	2.77852	1.20298	2.3097	0.0209047	0.476339
Angpt1	10.1136	2.77425	2.6492	1.0472	0.295006	0.890473
Atp4a	8.45007	2.77167	2.13889	1.29585	0.195028	0.820036
Dhx40	114.693	2.77145	1.61432	1.71679	0.0860171	0.684721
Myo15b	26.6531	2.77126	1.97664	1.40201	0.160913	0.782996
Fam45a	55.1751	2.77103	1.90342	1.45581	0.145444	0.766978
Mia3	10.1138	2.7658	2.52132	1.09696	0.272657	0.877704
Mrps2	8.82665	2.76417	2.01666	1.37067	0.170479	0.790135
Eif3h	1067.95	2.76122	1.4282	1.93336	0.0531916	0.620911
Trappc1	5.32007	2.75497	1.6957	1.62468	0.10423	0.700275
Dph6	41.0528	2.74878	1.55879	1.76341	0.077831	0.670151
Armc7	39.0487	2.74673	1.87715	1.46325	0.1434	0.764764
Trip10	37.0777	2.74657	1.971	1.39349	0.16347	0.784743
Galnt16	57.1747	2.74647	2.21343	1.24082	0.214673	0.83618
Cep135	4.91543	2.74372	2.64871	1.03587	0.300262	0.890473
Cep162	3.16893	2.74038	2.0722	1.32245	0.186018	0.808155
Zfp511	19.3048	2.73381	1.8526	1.47566	0.140034	0.758652
Sik3	6.25525	2.73097	2.33523	1.16947	0.242216	0.850991
Rfng	9.67914	2.72964	1.74391	1.56524	0.117526	0.721294
Hipk3	45.3816	2.72899	1.37114	1.99032	0.0465561	0.605037
Fam13b	37.9563	2.72656	1.52118	1.7924	0.0730691	0.664658
Chn1	367.905	2.72231	1.38892	1.96002	0.0499932	0.608181
Pnkd	5.76096	2.72204	2.40742	1.13069	0.258187	0.864957
4930504O13Rik	129.301	2.72042	2.38979	1.13835	0.254975	0.862467
Tmem14a	2.63365	2.71945	2.32537	1.16947	0.242213	0.850991
Micall1	4.33363	2.71698	2.45363	1.10733	0.268151	0.870894
Dlgap2	9.45399	2.71543	2.61254	1.03938	0.298626	0.890473
Cul7	5.91721	2.70766	3.08799	0.876835	0.380576	0.911873
Gmppb	12.8636	2.70248	1.7816	1.51688	0.129296	0.734299
Gtpbp8	1.99964	2.69705	3.22763	0.835613	0.403372	0.921224
Ccdc58	39.9548	2.69646	1.49439	1.80438	0.0711711	0.664658
Slc25a28	72.6049	2.69498	1.75222	1.53804	0.124039	0.727303
M1ap	2.01703	2.69176	3.61607	0.74439	0.456641	0.927802
Polb	54.3023	2.68806	1.01248	2.65493	0.00793239	0.377238
Nr1i2	3.31975	2.68331	2.96239	0.905793	0.365046	0.909523
Cebpb	8.18904	2.68169	1.53707	1.74467	0.081042	0.671664
Chmp3	270.393	2.68163	1.65383	1.62146	0.104919	0.700647
Galt	17.27	2.68124	1.79436	1.49426	0.135108	0.747284
Klhl25	144.143	2.67058	1.0553	2.53064	0.0113853	0.404095
Ltc4s	3.16117	2.66481	2.59849	1.02552	0.305117	0.891742
Slc35b3	1277.43	2.66468	1.3157	2.0253	0.0428367	0.600927
Mid1	608.35	2.66287	1.31983	2.01758	0.0436347	0.600927
Zzef1	300.927	2.66099	1.79194	1.48498	0.13755	0.755142
Otud1	13.8416	2.66027	1.41585	1.87892	0.0602553	0.637727
Sar1a	73.0132	2.6565	1.02252	2.59799	0.00937717	0.398798
Ada	34.2095	2.65567	1.18862	2.23426	0.0254662	0.514986
BC005537	86.7925	2.63944	1.26159	2.09215	0.0364247	0.576466
Apool	18.625	2.6369	2.52625	1.0438	0.296577	0.890473
Ccl25	3.33596	2.63502	3.38938	0.777436	0.436902	0.925803
Rps25	72.8847	2.63453	1.16343	2.26445	0.0235464	0.502867
Etohd2	23.9433	2.63251	1.73678	1.51574	0.129585	0.734299
Rcbtb2	432.04	2.6304	1.44957	1.81461	0.069584	0.664127
Mpv17l2	2.6902	2.62959	2.6695	0.98505	0.324599	0.900483
Zfp101	18.6619	2.62772	2.55358	1.02903	0.303465	0.891742
Zbtb24	22.9623	2.62718	1.35377	1.94064	0.0523014	0.620292
Igsf11	29.0073	2.62688	1.63713	1.60456	0.10859	0.704354
Gm45271	18.3074	2.62555	1.65004	1.59121	0.111563	0.708574
Il17rb	66.2004	2.62275	1.56206	1.67903	0.0931457	0.684721
Rgs10	90.1591	2.62267	1.55049	1.69151	0.0907397	0.684721
Nhs	11.5011	2.62129	2.25639	1.16172	0.24535	0.853521
Ptpn23	183.553	2.61502	1.06525	2.45484	0.0140949	0.428057
2610035D17Rik	51.9613	2.60299	1.94683	1.33704	0.18121	0.804205
Hdgfl2	66.442	2.59852	1.25391	2.07235	0.0382333	0.585144
9430038I01Rik	4.98987	2.59122	2.40803	1.07607	0.281894	0.883772
Sdk1	43.5007	2.5882	2.13703	1.21112	0.225849	0.841893
Cnih3	2.35065	2.588	3.59879	0.719131	0.47206	0.927802
Tfrc	5.70585	2.58259	2.15719	1.1972	0.231229	0.841893
Uqcrc1	2.38184	2.58213	2.31861	1.11366	0.265426	0.870894
Gm17200	2.46079	2.57916	2.76352	0.93329	0.35067	0.909523
Grn	6730.76	2.57715	1.20411	2.14029	0.0323312	0.557113
Mknk2	123.368	2.57117	1.45443	1.76782	0.0770914	0.667158
Tbc1d5	16.266	2.56666	1.68393	1.52421	0.127457	0.730618
Proc	56.7907	2.56466	2.37468	1.08	0.280142	0.883772
Ubr2	232.391	2.56346	1.03306	2.48142	0.0130858	0.420037
AC163637.2	24.4932	2.56239	2.04863	1.25078	0.211013	0.834059
Myh14	3.23763	2.56197	2.46616	1.03885	0.298875	0.890473
Rpusd2	10.7532	2.56121	1.97164	1.29902	0.193936	0.818681
Isoc1	3.85903	2.56071	2.15866	1.18625	0.235523	0.847226
Sars2	169.549	2.5588	1.19583	2.13976	0.0323742	0.557113
Sash1	82.6633	2.55876	1.15665	2.21223	0.0269509	0.527756
6430548M08Rik	222.896	2.55791	1.2935	1.9775	0.0479848	0.606341
Tmem258	31.5171	2.55777	1.18074	2.16623	0.0302935	0.54762
Ptpn4	5.37662	2.5569	2.6746	0.955992	0.339076	0.903766
Cherp	59.4569	2.55231	1.53238	1.66558	0.0957971	0.684721
Arl13b	8.71026	2.54368	1.82686	1.39238	0.163808	0.784743
Rsbn1	3.66957	2.53997	2.54168	0.999328	0.317636	0.896625
St14	12.1039	2.53917	1.64021	1.54808	0.121604	0.727303
Naa11	252.104	2.53872	1.05844	2.39855	0.01646	0.434238
Aars2	20.0067	2.53517	1.13232	2.23892	0.0251609	0.51267
Rnf126	73.3679	2.53451	1.11503	2.27305	0.0230232	0.501729
Gm6205	43.9552	2.53141	1.94597	1.30085	0.193309	0.8181
Sgpp2	3.15782	2.52663	3.38238	0.746997	0.455066	0.927802
Fiz1	166.876	2.52423	0.96599	2.6131	0.0089726	0.394966
Galns	3.74496	2.52322	2.14361	1.17709	0.239161	0.847413
Ednrb	2.04686	2.52278	3.61141	0.698558	0.484828	0.927802
Ndufa2	46.7433	2.52014	1.11525	2.2597	0.0238396	0.502867
Creb1	48.0367	2.51681	1.59709	1.57588	0.115054	0.716289
Myh2	13.1716	2.51475	2.26548	1.11003	0.266986	0.870894
Pak3	2.70326	2.5117	3.04235	0.82558	0.409042	0.923502
Xylt1	17.7125	2.50964	1.71053	1.46717	0.142329	0.764169
9330162012Rik	10.0858	2.50936	2.66739	0.940756	0.34683	0.909316
Spty2d1	70.3562	2.50823	1.08917	2.30289	0.021285	0.480731
Tmem251	27.3071	2.50581	1.33613	1.87543	0.0607335	0.637845
Tmem132c	6.29451	2.50067	2.74558	0.910801	0.3624	0.909523
Zbed4	61.7118	2.49911	1.37324	1.81986	0.0687801	0.662716
Bckdha	96.7977	2.49547	1.19517	2.08796	0.0368014	0.578634
Recql4	29.6119	2.49497	1.81885	1.37173	0.170147	0.790093
2510046G10Rik	2.09134	2.49023	2.51529	0.990036	0.322156	0.90008
Dpm2	44.9072	2.48998	1.5835	1.57245	0.115845	0.717146
Gatsl2	133.752	2.48993	1.15503	2.15572	0.0311053	0.550137
Lyst	975.691	2.48956	1.8086	1.37651	0.168663	0.787215
Grhl2	35.4209	2.48784	1.84852	1.34585	0.17835	0.80226
Mmachc	6.44895	2.48708	2.75204	0.903724	0.366142	0.909523
Itpr1	1518.59	2.48375	1.09263	2.27318	0.0230151	0.501729
Calr4	24.1322	2.48241	1.54916	1.60242	0.109062	0.704743
Utp6	167.406	2.4803	1.66157	1.49275	0.135503	0.747347
Lrrc14	311.598	2.47982	1.14071	2.17394	0.0297097	0.542189
9130221H12Rik	41.9636	2.47964	1.46242	1.69557	0.0899673	0.684721
Tmem9b	520.102	2.47961	1.05759	2.34459	0.0190483	0.451433
Cdipt	95.6134	2.47104	1.1472	2.15397	0.0312426	0.5514
Ephb2	3.73972	2.47083	2.91118	0.848737	0.396028	0.918995
Gfer	335.851	2.47011	1.20337	2.05266	0.0401052	0.589823
Tmem168	198.971	2.46863	1.37239	1.79879	0.0720525	0.664658
Ubiad1	311.394	2.46772	1.03258	2.38985	0.0168551	0.434238
Suds3	1121.53	2.4659	1.09015	2.26198	0.0236984	0.502867
Gm26563	2.7349	2.46353	2.5908	0.950873	0.341669	0.906623
Jmjd1c	6.78863	2.46192	2.33174	1.05583	0.291046	0.890473
Gm42848	2.41037	2.46036	3.15606	0.779569	0.435645	0.925803
Gm29797	7.17137	2.45765	1.63391	1.50415	0.132543	0.742213
Gm26613	54.0952	2.45038	1.4602	1.67811	0.0933251	0.684721
Mettl7a3	39.652	2.44997	1.1211	2.18533	0.0288644	0.535328
Hlcs	12.8418	2.44816	1.95532	1.25205	0.210551	0.833616
Gm8126	2.48802	2.44554	2.74453	0.89106	0.372897	0.909523
D5Ertd579e	299.911	2.44311	1.13966	2.14372	0.0320552	0.556585
Psg17	86.3842	2.44172	1.57508	1.55022	0.121088	0.727303
Ppfibp1	119.862	2.44082	1.58058	1.54426	0.122526	0.727303
Adarb2	16.577	2.43917	2.00524	1.2164	0.223832	0.840173
Dscam	106.084	2.43852	1.74964	1.39372	0.163402	0.784743
Psmd1	157.777	2.43743	1.61141	1.51261	0.130379	0.737366
Wrb	10.8649	2.43572	2.6215	0.929131	0.352821	0.909523
Map7	37.9373	2.43452	1.64668	1.47845	0.139288	0.758384
Piwil2	20.079	2.43321	2.63438	0.923638	0.355675	0.909523
Aox4	18.1309	2.43166	2.56436	0.94825	0.343002	0.908213
Kremen1	884.71	2.41954	1.30222	1.85801	0.0631673	0.647996
Ankrd37	4.0644	2.4189	1.81149	1.33531	0.181774	0.804239
Etaa1	11.6794	2.41536	1.78713	1.35153	0.176526	0.80104
Gjb1	2.69257	2.41296	2.18098	1.10636	0.26857	0.871494
Gm26695	3.77485	2.41229	2.99398	0.805713	0.420408	0.925803
Pde9a	8.79464	2.41166	1.91304	1.26064	0.207439	0.830662
Aldh3b1	3.43326	2.41017	2.94501	0.818391	0.413134	0.924985
Rnaset2a	78.4354	2.40965	1.49549	1.61128	0.107119	0.704354
Igsf9b	13.4357	2.40954	1.97992	1.21699	0.223609	0.840173
Tmem38a	1179.71	2.40926	1.20845	1.99367	0.0461884	0.605037
Rab40c	7.71304	2.40146	2.10067	1.14319	0.252961	0.860907
Ppia	243.654	2.40027	1.15667	2.07515	0.0379729	0.585144
Sgms2	66.4234	2.40018	1.73066	1.38686	0.165486	0.786963
Sned1	4.434	2.39994	2.4916	0.963211	0.335442	0.90317
Mta1	183.585	2.39935	1.79392	1.33749	0.181063	0.804205
Aamdc	3.10265	2.399	2.57547	0.931478	0.351607	0.909523
Arhgef26	2.28804	2.3964	2.70802	0.884928	0.376195	0.909523
Mindy1	3079.69	2.39372	1.08358	2.20909	0.0271685	0.52979
4921518K17Rik	2.58388	2.39327	3.53537	0.676951	0.498437	0.931525
Parp8	4.47867	2.38959	2.73875	0.872509	0.382931	0.913019
Tmem261	22.0466	2.38628	1.70978	1.39567	0.162814	0.784489
Zfp738	3.34492	2.38582	2.45822	0.970548	0.331774	0.90317
Otulin	132.622	2.38235	1.93267	1.23268	0.217697	0.838716
Ndufaf2	5.18556	2.37853	2.28973	1.03878	0.298905	0.890473
Zfp113	26.5236	2.37846	2.19387	1.08414	0.278304	0.882837
Gm42980	290.498	2.37687	1.40214	1.69518	0.0900413	0.684721
Nphp3	23.8003	2.37586	1.73994	1.36549	0.1721	0.791924
Acvr2b	10.0716	2.371	1.65778	1.43022	0.152652	0.775635
Pex3	256.145	2.36902	1.53654	1.54179	0.123124	0.727303
Nol6	98.5085	2.36645	1.49841	1.5793	0.114267	0.716201
Brix1	137.467	2.36258	1.78768	1.32159	0.186304	0.808155
Pycrl	1415.88	2.35928	0.996134	2.36844	0.0178634	0.441057
Ddt	11.0049	2.35244	1.9422	1.21122	0.22581	0.841893
Tmx4	21.7251	2.35212	2.5769	0.912769	0.361364	0.909523
Coq5	15.4356	2.35053	2.55266	0.920817	0.357146	0.909523
Slc14a1	14.5601	2.34662	1.83558	1.27841	0.201105	0.825923
Gm45233	107.019	2.34612	1.85359	1.26572	0.205613	0.82999
Rab35	554.941	2.34355	0.968743	2.41917	0.0155559	0.434238
Pptc7	397.488	2.34325	1.1338	2.06672	0.0387602	0.585144
Casz1	5.2093	2.34325	2.26367	1.03515	0.300597	0.890473
Aldh1a2	153.707	2.34302	1.70266	1.37609	0.168794	0.787215
Tbx3os1	18.5711	2.34088	1.52024	1.53981	0.123607	0.727303
Ksr1	132.875	2.34053	1.07216	2.183	0.0290355	0.535328
Mrpl28	248.807	2.34049	1.16888	2.00235	0.0452475	0.603341
Etfb	116.437	2.33612	1.61802	1.44381	0.148792	0.768969
Oas1g	5.20544	2.33607	2.70164	0.864684	0.387212	0.915092
Gm45871	4.33222	2.33337	1.82319	1.27983	0.200605	0.825923
Hydin	2.12182	2.33331	3.20548	0.727912	0.466667	0.927802
Lig1	52.4894	2.33163	2.23267	1.04433	0.296334	0.890473
Hhat	19.6694	2.3268	2.05054	1.13473	0.25649	0.863374
4933432K03Rik	5.18333	2.32678	2.47271	0.940981	0.346715	0.909316
Akr1e1	9.685	2.32671	3.07109	0.757618	0.448679	0.927802
Sqstm1	584.984	2.32466	1.06303	2.18682	0.0287557	0.535328
Arrdc3	197.186	2.32339	2.12268	1.09456	0.273711	0.878382
Pgap1	83.263	2.32028	1.39351	1.66507	0.0958995	0.684721
Gm21983	1.9994	2.31981	2.78047	0.834322	0.404099	0.921224
Gm10131	8.04226	2.31814	1.61744	1.43322	0.151795	0.774695
Scarb2	5.53297	2.31467	2.45587	0.942504	0.345935	0.909316
Acot8	13.8382	2.31271	1.42923	1.61816	0.105629	0.701226
Larp1b	7.66688	2.31229	1.75936	1.31427	0.188754	0.809243
Eif4e3	647.907	2.30963	1.49354	1.54641	0.122006	0.727303
Ccny	19.8192	2.30861	1.8212	1.26763	0.20493	0.829228
Lrrc49	113.147	2.30577	1.7111	1.34753	0.177809	0.80226
Rpp14	41.4147	2.30438	1.57363	1.46437	0.143092	0.764764
Shkbp1	14.47	2.30277	1.65602	1.39055	0.164362	0.784743
Tmem57	635.969	2.29714	1.5593	1.47319	0.1407	0.759772
Sart1	159.963	2.29708	1.20383	1.90813	0.0563739	0.63063
Gm15486	5.811	2.2934	3.21035	0.714378	0.474994	0.927802
Gpatch1	7.46425	2.29338	1.97977	1.15841	0.246698	0.854665
Rbak	94.4955	2.2879	1.58448	1.44394	0.148755	0.768969
Gm2694	30.9838	2.28773	1.73984	1.31491	0.18854	0.809024
Far1os	6.5694	2.28759	2.26907	1.00816	0.313378	0.895905
Atp2b4	10.8297	2.28758	1.73126	1.32134	0.186389	0.808155
Map3k13	27.3983	2.286	2.26948	1.00728	0.313802	0.895905
Gm15265	10.8205	2.28523	1.84171	1.24082	0.214671	0.83618
Mfsd10	37.641	2.28419	1.49759	1.52525	0.127197	0.730618
Tssc1	83.4462	2.28238	1.12928	2.0211	0.0432697	0.600927
Ube2a	71.8975	2.27897	1.18663	1.92055	0.0547888	0.628414
Smc1a	7.27856	2.27743	1.50291	1.51535	0.129685	0.734299
Slc4a7	61.0665	2.27723	1.53666	1.48193	0.138358	0.75592
Rpgrip1	18.2988	2.27368	1.45107	1.5669	0.117138	0.720211
Bivm	31.9856	2.27267	2.15447	1.05486	0.29149	0.890473
Mis18bp1	12.8382	2.26927	2.18437	1.03887	0.298867	0.890473
Babam1	421.554	2.26594	1.40667	1.61085	0.107212	0.704354
Ttc3	11.625	2.26409	1.85346	1.22155	0.221878	0.838716
Taf11	32.2521	2.26396	1.22242	1.85204	0.0640205	0.650583
Trmt10c	4.7229	2.26387	2.40859	0.939914	0.347261	0.909316
Mtch2	11.9936	2.25684	1.78769	1.26244	0.206792	0.830436
Arcn1	509.746	2.25674	1.09494	2.06106	0.0392975	0.589823
Zfp280d	10.1847	2.25576	1.71959	1.3118	0.189586	0.809897
Sgf29	410.036	2.25393	1.05597	2.13446	0.0328047	0.563518
Fam3a	36.4512	2.25298	1.61165	1.39794	0.162132	0.782996
9130409I23Rik	79.9604	2.25043	1.57734	1.42672	0.15366	0.777683
Gm45894	29.1367	2.24687	1.38443	1.62295	0.1046	0.700275
Mta3	667.818	2.24604	1.11699	2.0108	0.0443463	0.601231
Nod2	280.529	2.24554	1.0702	2.09824	0.0358838	0.570755
Faah	39.0351	2.24344	1.63885	1.36891	0.171028	0.790135
Klc3	50.1419	2.24216	1.90746	1.17547	0.239808	0.848024
Isl2	66.619	2.24015	1.54665	1.44839	0.147509	0.768095
Gm13856	4.47999	2.23622	2.22165	1.00656	0.314148	0.895905
Vamp4	29.7091	2.23538	2.53131	0.883092	0.377187	0.909523
Rpl17	182.684	2.2326	1.30946	1.70498	0.0881983	0.684721
1600002H07Rik	173.314	2.23203	1.23912	1.8013	0.0716557	0.664658
Fam169a	122.694	2.22744	1.78197	1.24999	0.211304	0.834059
Ccdc162	9.01402	2.22717	1.58125	1.40849	0.158986	0.782996
Polr2a	59.0843	2.21976	1.23387	1.79903	0.0720141	0.664658
Ercc2	128.184	2.21958	1.73355	1.28037	0.200415	0.825923
Trim39	127.955	2.21908	1.25104	1.77378	0.0760989	0.666788
Dxo	39.9634	2.21804	1.49244	1.48618	0.137231	0.754027
Dtx2	1294.36	2.21777	1.07146	2.06985	0.0384661	0.585144
Sik2	16.8765	2.21547	2.26555	0.977895	0.328126	0.901204
Knl1	20.7487	2.2152	2.28585	0.96909	0.3325	0.90317
Eri2	19.5145	2.21373	1.99589	1.10914	0.267368	0.870894
Elavl3	9.54547	2.20436	1.6544	1.33243	0.182721	0.806041
Arrdc2	394.301	2.20344	1.25421	1.75683	0.0789467	0.670318
Zfp979	2.86366	2.20306	2.57614	0.85518	0.392451	0.918234
Mrps31	13.7067	2.20042	1.99791	1.10136	0.270741	0.874743
Gm26541	23.4382	2.19891	1.57154	1.39921	0.161751	0.782996
Mob3a	25.4211	2.19317	1.50053	1.4616	0.143851	0.765564
Gm42791	4.93218	2.19196	2.07947	1.0541	0.291839	0.890473
Gm11100	6.01009	2.18949	2.74425	0.797848	0.424958	0.925803
Kcnip2	8.85231	2.18839	2.71325	0.806556	0.419922	0.925803
Plxdc2	8.26637	2.18752	1.70043	1.28645	0.198287	0.825114
Sh2d6	3.01448	2.18701	2.99094	0.731211	0.46465	0.927802
Flot1	70.0706	2.18606	1.51318	1.44467	0.148549	0.768969
Gpx1	88.5624	2.18435	1.38569	1.57636	0.114943	0.716289
4930503L19Rik	10.3642	2.18101	1.77895	1.22601	0.220194	0.838716
Sdhb	17.5035	2.17885	1.14885	1.89655	0.0578873	0.632893
Polr3e	5.36561	2.17644	2.04541	1.06406	0.2873	0.890399
Zfp521	6.39286	2.1754	2.38442	0.912338	0.361591	0.909523
Zfp978	2.85276	2.17511	2.96072	0.734656	0.462549	0.927802
Slc45a4	7.09379	2.17415	2.65999	0.817353	0.413727	0.924985
Gcnt2	42.932	2.17394	1.34728	1.61358	0.106619	0.704037
Gpatch2	18.3957	2.17286	1.31139	1.65691	0.0975376	0.684721
Nbr1	405.705	2.17272	1.05094	2.0674	0.0386962	0.585144
Zfp735	18.3099	2.17029	1.80186	1.20447	0.228408	0.841893
Pomk	13.8698	2.16909	2.58773	0.838221	0.401907	0.921076
Ndufc2	34.0748	2.16848	1.55384	1.39556	0.162846	0.784489
Slc3a2	417.985	2.16785	1.60603	1.34982	0.177073	0.801438
Glis2	5.87566	2.16671	2.73085	0.793419	0.427534	0.925803
Zfp84	37.6689	2.16585	1.35066	1.60355	0.108813	0.704354
Rps9	80.6262	2.1627	1.05458	2.05077	0.0402892	0.589823
Rbfa	10.1574	2.16175	1.93988	1.11437	0.265119	0.870894
Chrnd	113.083	2.16175	1.66236	1.30041	0.193461	0.8181
Gm44985	66.7486	2.16062	1.13828	1.89815	0.0576769	0.632893
Rcbtb1	92.8932	2.15317	1.68107	1.28084	0.200251	0.825923
Rabgap1	200.424	2.15153	1.36024	1.58173	0.113712	0.714234
Arhgef16	2020.19	2.15079	0.934021	2.30272	0.0212943	0.480731
Mydgf	9.62843	2.14932	1.4563	1.47588	0.139977	0.758652
AC133650.3	6.35262	2.14746	3.11382	0.689654	0.490412	0.927802
Enpp4	7.93138	2.14667	3.11181	0.689846	0.490291	0.927802
Cenpc1	12.4698	2.14603	2.18327	0.982943	0.325636	0.900573
Hmcn1	2.17491	2.14262	3.60269	0.594729	0.552025	0.946564
Large1	8.18764	2.14011	1.88272	1.13672	0.255657	0.862519
Rab4b	2.06499	2.13722	2.76453	0.773086	0.439471	0.925803
Tsc2	59.6305	2.13516	1.64543	1.29763	0.194414	0.819164
Adtrp	42.8502	2.13173	1.12322	1.89787	0.0577133	0.632893
Gm9843	5.53587	2.13113	1.59731	1.3342	0.182139	0.804746
Cdh23	22.3419	2.12968	1.61818	1.3161	0.188142	0.809024
Myg1	19.1538	2.12849	1.4649	1.45299	0.146226	0.766978
Gm15954	2.47918	2.1231	2.30594	0.92071	0.357202	0.909523
Myot	2.53549	2.12227	3.05748	0.694124	0.487604	0.927802
1110034G24Rik	2.58517	2.11994	2.38398	0.889243	0.373873	0.909523
Khdrbs3	2.09869	2.11696	2.37884	0.889911	0.373514	0.909523
Itsn1	163.421	2.11192	1.02857	2.05325	0.040048	0.589823
Ankrd40	155.501	2.10874	1.16044	1.81719	0.0691873	0.663951
Pde2a	8.59868	2.10786	2.55652	0.824503	0.409654	0.924018
Pus1	2.72128	2.1063	2.98536	0.705543	0.480472	0.927802
Snx19	381.887	2.10525	1.91748	1.09792	0.272238	0.876645
Dnah7a	6.64414	2.10465	2.00755	1.04837	0.29447	0.890473
Mtfr2	221.155	2.10156	0.968468	2.16998	0.0300081	0.54557
Ptprq	3.59651	2.10147	3.35688	0.62602	0.531302	0.937248
Rock2	6.46382	2.09493	2.6884	0.779248	0.435833	0.925803
Noxo1	208.381	2.09304	1.21691	1.71996	0.08544	0.682813
Gm10535	8.26443	2.09298	1.68634	1.24114	0.214556	0.83618
Cfap45	2.60246	2.09071	2.66606	0.784198	0.432924	0.925803
Tldc1	388.454	2.0887	1.53205	1.36333	0.172777	0.793527
5830462I19Rik	136.994	2.0884	1.03296	2.02177	0.0432	0.600927
Nipa2	2.54911	2.08791	3.01409	0.692717	0.488487	0.927802
Mthfd1l	95.6197	2.08725	1.90931	1.0932	0.274308	0.878861
Ccdc86	61.0483	2.08074	1.44597	1.43899	0.150152	0.771869
Tpm4	6.25969	2.08053	2.17819	0.955165	0.339494	0.904371
Mier1	3.46637	2.0805	2.48793	0.836239	0.40302	0.921189
Fut10	15.244	2.08015	2.21211	0.940345	0.347041	0.909316
Gm10550	66.0118	2.07893	1.20598	1.72385	0.084735	0.682813
Zbtb11	113.361	2.07613	1.52117	1.36482	0.17231	0.792134
Stmn1	20.4751	2.0757	1.55995	1.33062	0.183313	0.806386
Tpp2	53.8198	2.07119	1.02884	2.01313	0.0441008	0.601231
Nek8	9.03803	2.07085	2.28168	0.907597	0.364091	0.909523
Slain1os	116.347	2.06878	1.24601	1.66032	0.0968499	0.684721
Far1	67.7119	2.06677	1.13422	1.8222	0.0684249	0.66125
0610010K14Rik	23.1772	2.06411	1.50009	1.37599	0.168824	0.787215
Cstb	3.73291	2.05815	3.31394	0.621057	0.534562	0.938138
Fam122b	57.0414	2.05787	1.22509	1.67978	0.0930003	0.684721
CT009757.6	7.28499	2.05587	1.94336	1.0579	0.290103	0.890473
Ubxn6	308.701	2.05491	1.02519	2.00442	0.0450251	0.601779
Rabl3	33.5065	2.05303	1.48715	1.38051	0.167429	0.787215
Eif3e	52.3867	2.05293	1.12138	1.83073	0.0671413	0.658722
Ccnc	37.3318	2.052	1.19027	1.72397	0.0847124	0.682813
Gm17120	81.4203	2.05114	1.44298	1.42147	0.155181	0.779471
Gm10644	6.57421	2.05109	2.27324	0.902275	0.366911	0.909523
AC102626.1	48.4423	2.05029	1.10486	1.85569	0.0634973	0.648769
Usp24	94.4878	2.04949	1.65246	1.24027	0.214875	0.83618
Chadl	68.0951	2.04939	1.17598	1.7427	0.0813861	0.671664
Shisa6	6.16564	2.04897	3.14071	0.652392	0.514148	0.93255
Zfp260	2.94393	2.04815	2.6272	0.779595	0.435629	0.925803
Cflar	64.4487	2.04775	1.66154	1.23244	0.217785	0.838716
Hs3st5	23.1282	2.0476	1.694	1.20874	0.226763	0.841893
Wtip	2.64678	2.04127	2.73302	0.746893	0.455128	0.927802
Tlk1	22.9512	2.03673	1.67492	1.21602	0.223978	0.840173
Asap2	58.4061	2.03434	1.5386	1.3222	0.1861	0.808155
Tmem217	7.27837	2.03428	2.75726	0.737793	0.460641	0.927802
AC163684.1	27.3574	2.03242	1.47059	1.38204	0.166958	0.787215
Tmed9	240.849	2.02959	1.34618	1.50767	0.131638	0.740148
Arfgap1	114.674	2.02713	1.12836	1.79653	0.0724103	0.664658
Gid8	20.4173	2.02648	2.17403	0.93213	0.351269	0.909523
Cyp20a1	7.67323	2.02646	2.33693	0.867148	0.385861	0.914659
4430402I18Rik	4.3763	2.02507	3.27366	0.618594	0.536184	0.939611
Snupn	61.2972	2.02502	1.13095	1.79055	0.0733661	0.664658
Tmc7	34.543	2.02128	1.50902	1.33947	0.180418	0.803394
Ehf	646.993	2.0196	1.08076	1.86868	0.0616671	0.640145
Dgkq	2.5763	2.01917	3.10642	0.65	0.515692	0.93255
Erh	24.9919	2.01719	1.34699	1.49755	0.13425	0.745712
Gnb2	65.679	2.01273	1.15827	1.7377	0.082264	0.673031
Hist1h1c	3.85084	2.01255	2.45653	0.819264	0.412636	0.924985
Ccdc171	21.2041	2.01204	1.83242	1.09802	0.272194	0.876645
Echdc3	903.95	2.00637	1.05311	1.90519	0.0567556	0.631305
Irf8	46.6444	2.0043	1.06736	1.87782	0.0604059	0.637834
Zscan4d	6.4468	2.00383	1.61591	1.24006	0.214953	0.83618
Med7	61.1205	2.00152	1.33757	1.49639	0.134552	0.746101
Thumpd3	14.2664	2.00063	1.61835	1.23622	0.216378	0.838228
Chaf1b	231.451	2.00019	1.91121	1.04656	0.295303	0.890473
Ttc17	322.927	2.00013	1.19593	1.67245	0.094435	0.684721
Dhx57	165.44	1.99885	1.55294	1.28714	0.198044	0.824459
Tek	19.7737	1.99715	2.05575	0.971493	0.331303	0.90317
Fgd6	244.16	1.99664	1.06421	1.87618	0.0606311	0.637845
Sipa1l2	837.015	1.9952	1.36094	1.46605	0.142635	0.764169
Eif2ak3	29.8483	1.9948	2.16113	0.923038	0.355988	0.909523
8.72	36.3635	1.99379	1.94401	1.0256	0.305078	0.891742
Necap2	143.377	1.99265	1.48558	1.34132	0.179816	0.803111
Rfx2	117.221	1.99216	1.29419	1.53931	0.12373	0.727303
Gtf2h5	11.3951	1.9906	2.23023	0.892556	0.372095	0.909523
Fsd2	10.099	1.98693	1.79929	1.10428	0.269471	0.872684
Agbl2	119.536	1.98529	2.06044	0.96353	0.335281	0.90317
Stam2	17.1818	1.98499	2.14934	0.923536	0.355728	0.909523
Pparg	34.577	1.98457	1.91785	1.03479	0.300768	0.890473
Epb42	5.86181	1.98076	3.14018	0.630778	0.528185	0.93685
Polr3d	13.1774	1.97788	2.51329	0.786966	0.431302	0.925803
Zfp592	1462.44	1.97556	1.09063	1.81139	0.0700811	0.664658
Gm16755	22.7056	1.97511	1.3367	1.47759	0.139516	0.758384
Slc16a13	203.82	1.97038	1.35333	1.45595	0.145406	0.766978
Mrps36	5.56704	1.96967	1.64405	1.19806	0.230892	0.841893
Mecp2	154.263	1.96965	1.2495	1.57635	0.114945	0.716289
Clptm1l	531.199	1.96957	1.00378	1.96215	0.0497445	0.607122
Atad5	36.9781	1.96503	1.56184	1.25815	0.208339	0.830662
Dcaf4	77.4395	1.96492	1.82251	1.07814	0.280971	0.883772
Mad2l2	1267.56	1.9627	1.45714	1.34695	0.177995	0.80226
Gm21844	62.8162	1.95988	1.50641	1.30103	0.193248	0.8181
Sall2	18.0264	1.95844	1.5465	1.26637	0.205381	0.82999
Pik3r2	24.7574	1.95774	1.71056	1.1445	0.252414	0.860158
Chordc1	18.7117	1.95621	2.08161	0.939758	0.347342	0.909316
AA792892	21.1679	1.95608	1.17336	1.66707	0.0955002	0.684721
Api5	139.449	1.95594	1.28347	1.52395	0.127521	0.730618
Pxn	154.871	1.95399	1.46161	1.33688	0.181263	0.804205
Hvcn1	389.37	1.9489	1.7204	1.13282	0.25729	0.86424
Cttnbp2	5.92421	1.94817	2.37894	0.818923	0.41283	0.924985
Afap1	49.8175	1.94601	1.52482	1.27622	0.201877	0.825923
R3hdm4	46.2938	1.94508	1.29425	1.50286	0.132876	0.742451
Lmtk2	333.966	1.94403	0.950946	2.04431	0.0409226	0.591417
Taf2	18.7119	1.94336	1.75396	1.10799	0.267868	0.870894
Gm31579	82.7895	1.94188	1.35258	1.43568	0.151093	0.772862
Zfp213	4.03562	1.93694	2.93018	0.661032	0.508592	0.932105
Rps13	405.305	1.93606	1.23202	1.57145	0.116079	0.717431
Capn7	173.916	1.93343	1.15772	1.67003	0.0949136	0.684721
Man2a1	9.83018	1.93138	1.98131	0.974802	0.329659	0.902588
Polrmt	37.3045	1.93123	1.47094	1.31292	0.18921	0.809897
I830077J02Rik	4.81836	1.93017	2.75545	0.700493	0.483619	0.927802
5830473C10Rik	18.7965	1.92532	1.42952	1.34683	0.178035	0.80226
Rps6kb2	7.02988	1.92394	1.9212	1.00143	0.316621	0.896625
Orai1	113.446	1.92379	1.20669	1.59427	0.110876	0.708375
2310031A07Rik	44.9488	1.92336	1.38904	1.38467	0.166153	0.787215
Gm42815	3.8733	1.92296	2.2443	0.856819	0.391545	0.916997
Dnajc15	18.6185	1.92223	1.45153	1.32428	0.185412	0.808155
Mb	2.29313	1.92142	2.79272	0.68801	0.491447	0.928263
2810021J22Rik	4.88193	1.92124	2.12251	0.905174	0.365373	0.909523
Ppp1r12a	181.351	1.92117	1.2507	1.53608	0.124518	0.728544
Elf1	90.1561	1.92073	1.57291	1.22113	0.222036	0.838957
Ackr4	43.4555	1.9203	1.508	1.27341	0.202873	0.826388
Ankrd52	296.311	1.91714	1.3192	1.45326	0.146153	0.766978
Rbm22	335.737	1.91665	1.25073	1.53243	0.125416	0.730618
Gm11646	19.2404	1.91334	1.20383	1.58937	0.111977	0.710269
Adm2	22.7162	1.91317	1.3207	1.4486	0.14745	0.768095
AC124503.3	2.27095	1.91159	3.5984	0.531234	0.595257	0.954504
Rapgef2	413.988	1.90957	1.51733	1.25851	0.208208	0.830662
Rab8b	30.3951	1.90942	1.5899	1.20097	0.229765	0.841893
Iah1	34.6856	1.90828	1.14782	1.66252	0.0964083	0.684721
Tekt4	23.4646	1.90827	1.49578	1.27577	0.202036	0.825923
Arhgef28	25.414	1.90726	1.83803	1.03766	0.299426	0.890473
Fnta	214.857	1.9056	1.40044	1.36071	0.173605	0.795436
Tmem208	14.8499	1.90464	1.76417	1.07962	0.28031	0.883772
Mrps27	206.309	1.90406	1.21346	1.56912	0.116619	0.719681
Zfp672	2.63471	1.90348	3.57795	0.532002	0.594725	0.954504
Dcaf13	77.2025	1.8998	1.10845	1.71394	0.0865406	0.684721
6430562O15Rik	20.3747	1.89884	1.64086	1.15722	0.247181	0.854892
Med13l	224.598	1.89882	1.66166	1.14273	0.253152	0.860907
Lhpp	420.354	1.89693	1.3415	1.41403	0.157353	0.782996
Ddx51	45.5337	1.89549	1.71984	1.10214	0.270402	0.874516
Mrpl12	59.3548	1.89511	1.07112	1.76929	0.0768463	0.667158
Tctn2	409.298	1.89443	1.33858	1.41526	0.156994	0.782996
Fem1a	118.714	1.89418	1.04201	1.81782	0.0690922	0.663697
Rcl1	1430	1.89034	1.20813	1.56468	0.117657	0.72164
Zfp229	8.56229	1.88832	2.57517	0.73328	0.463388	0.927802
Plxnd1	4.15901	1.88813	2.15455	0.876348	0.380841	0.911873
Inpp5k	101.843	1.88806	1.33853	1.41054	0.15838	0.782996
Rab11fip3	6.79934	1.88715	2.08317	0.9059	0.364989	0.909523
Trim36	29.7814	1.88398	1.33757	1.40851	0.158979	0.782996
Pla2g4f	78.9342	1.883	1.34074	1.40445	0.160184	0.782996
Lancl2	3.1399	1.8818	3.06218	0.61453	0.538865	0.939905
Borcs8	64.5478	1.88179	0.995747	1.88982	0.0587816	0.635473
C8g	17.4819	1.87775	2.49743	0.751873	0.452127	0.927802
Mtmr6	198.621	1.87629	1.47624	1.27099	0.203732	0.827656
Ndufa10	56.1979	1.87535	1.46578	1.27942	0.200749	0.825923
Smim12	61.098	1.87479	1.71741	1.09164	0.274993	0.879648
Mettl8	159.116	1.87219	1.79333	1.04398	0.296495	0.890473
Kif1b	122.162	1.87005	1.55415	1.20326	0.228875	0.841893
Ddit4	56.0005	1.86826	1.23568	1.51192	0.130553	0.737654
C530044C16Rik	13.2929	1.86548	1.72718	1.08008	0.280108	0.883772
Nif3l1	65.2954	1.86487	1.48081	1.25936	0.207902	0.830662
Kat6a	38.4808	1.86428	1.44368	1.29133	0.196588	0.820873
Chp1	98.8742	1.86329	1.13226	1.64564	0.0998375	0.687735
Anks6	33.6018	1.86298	1.81986	1.0237	0.305978	0.892012
Lhx2	1.94619	1.86245	3.26546	0.570348	0.568442	0.947594
Dynll1	31.6592	1.8606	1.18166	1.57457	0.115356	0.716289
Hras	273.414	1.85933	1.33031	1.39767	0.162212	0.782996
Arl14ep	111.565	1.85895	1.6873	1.10173	0.27058	0.874516
Rad51ap2	3.00659	1.85836	3.46546	0.536252	0.591784	0.953293
Rit1	268.625	1.85728	1.26778	1.46498	0.142926	0.764764
Trim15	154.873	1.85477	1.46872	1.26284	0.206645	0.830436
Emc2	16.5561	1.85424	1.53979	1.20422	0.228504	0.841893
Pdzd11	372.645	1.85373	1.1162	1.66075	0.0967633	0.684721
Lsm1	229.476	1.85336	2.04759	0.905139	0.365392	0.909523
Oma1	71.7595	1.85212	0.956902	1.93553	0.0529247	0.620911
Ptpn6	122.044	1.84846	1.53322	1.20561	0.227968	0.841893
Lrrc75a	55.7489	1.84827	1.47963	1.24914	0.211614	0.834525
Scyl1	63.6949	1.84804	1.30142	1.42001	0.155603	0.77951
Abce1	13.5822	1.84799	1.59707	1.15712	0.247225	0.854892
Slain2	350.255	1.84631	1.46902	1.25683	0.208814	0.830782
Gstk1	38.5675	1.84588	2.19579	0.840646	0.400547	0.921076
Anks1	128.845	1.84569	1.13436	1.62707	0.103721	0.698762
Gm31816	31.8118	1.84466	1.18604	1.55531	0.119873	0.72646
Ksr2	187.909	1.84399	1.13885	1.61916	0.105413	0.701226
Sec11c	17.8108	1.84222	1.49022	1.2362	0.216383	0.838228
Naaladl2	44.6429	1.84162	1.8739	0.982776	0.325718	0.900573
Gpr137b	22.3956	1.83962	1.60227	1.14813	0.250914	0.858674
1700021J08Rik	142.579	1.8387	0.960294	1.91473	0.055527	0.63
Pigv	6.16221	1.83846	2.42015	0.759648	0.447465	0.927802
Crtc1	24.83	1.83715	1.82487	1.00673	0.314066	0.895905
Fis1	183.456	1.83698	1.61164	1.13982	0.254362	0.861922
Poldip2	165.546	1.83684	1.29963	1.41335	0.157551	0.782996
Zfp24	11.2156	1.83511	2.20665	0.83163	0.405618	0.921562
Hint1	68.1972	1.835	1.59034	1.15384	0.248564	0.855904
Rpain	54.9927	1.83061	1.7368	1.05401	0.291877	0.890473
Hps6	342.763	1.83041	0.917455	1.9951	0.0460323	0.605037
Atp8a2	3.37901	1.82984	2.49659	0.732936	0.463597	0.927802
2012-09-01	49.759	1.82959	1.89998	0.96295	0.335573	0.90317
1190002N15Rik	216.831	1.82726	1.29398	1.41213	0.157913	0.782996
Mto1	138.867	1.82512	1.3828	1.31988	0.186876	0.808633
Gtpbp1	454.515	1.8225	1.10114	1.6551	0.0979041	0.684721
Stc2	27.7714	1.82163	1.52946	1.19102	0.233644	0.844268
Ctnna2	14.664	1.82128	2.27582	0.800274	0.423552	0.925803
Polr3b	76.3992	1.81958	1.54416	1.17836	0.238654	0.847413
Csnk2a2	222.503	1.81859	1.21001	1.50295	0.132852	0.742451
Gm37206	8.67259	1.81659	1.87795	0.967329	0.33338	0.90317
Npc2	422.113	1.81593	1.28715	1.41081	0.1583	0.782996
Limd2	13.4558	1.81591	1.74781	1.03896	0.298821	0.890473
Mrpl45	23.0804	1.81485	1.32553	1.36915	0.170954	0.790135
Ell3	52.0443	1.81482	1.72506	1.05203	0.292784	0.890473
Pde10a	344.4	1.81457	1.4485	1.25273	0.210306	0.833616
Zfp26	14.7748	1.81342	2.41368	0.751309	0.452467	0.927802
Ccdc71	128.626	1.8113	1.21803	1.48707	0.136995	0.753591
Ahcyl1	82.0789	1.81115	1.3787	1.31367	0.188958	0.809677
Blcap	681.456	1.80925	1.18884	1.52187	0.128042	0.732145
Tbc1d32	7.53418	1.80691	1.93433	0.93413	0.350237	0.909523
Cnn3	679.136	1.80654	1.14707	1.57492	0.115275	0.716289
Ctr9	28.1257	1.80366	1.37012	1.31642	0.188034	0.809024
Yipf3	24.3191	1.80348	1.02187	1.76489	0.077583	0.669934
Erc2	28.7916	1.80248	1.89618	0.950584	0.341816	0.906623
4931428F04Rik	6.26586	1.80183	2.37941	0.757261	0.448894	0.927802
Ldlrad4	24.5716	1.80177	1.63516	1.10189	0.270508	0.874516
Prr13	3.82028	1.80134	2.52491	0.713429	0.475581	0.927802
Gm44579	262.648	1.79978	1.05353	1.70833	0.0875753	0.684721
Olig2	3.57867	1.79854	2.87536	0.625501	0.531642	0.937248
Spc25	5.34178	1.798	2.39566	0.750524	0.452939	0.927802
Agpat5	49.612	1.79746	1.6485	1.09036	0.275554	0.880113
Atp6v1g1	183.75	1.79738	1.18999	1.51042	0.130937	0.738739
Prpf40a	104.082	1.79597	1.29547	1.38634	0.165642	0.786963
Fibp	29.7565	1.79581	2.14806	0.836016	0.403146	0.921189
Acly	207.377	1.79508	0.886205	2.02558	0.0428076	0.600927
Ddost	471.472	1.79439	1.34284	1.33626	0.181464	0.804205
Ptpn12	32.0663	1.7938	2.49267	0.719629	0.471754	0.927802
Olfr288	263.074	1.79141	1.04996	1.70617	0.0879757	0.684721
Slc9a6	12.8873	1.78963	1.91995	0.932123	0.351273	0.909523
Gorasp2	1469.72	1.78743	1.03528	1.72653	0.0842522	0.682813
Aunip	14.7231	1.78739	1.58949	1.12451	0.260797	0.867123
Ccdc163	28.9706	1.78736	1.72529	1.03598	0.300214	0.890473
Nrip1	130.091	1.78599	1.15594	1.54505	0.122333	0.727303
Mapk13	58.4358	1.78569	1.9163	0.931844	0.351417	0.909523
Mettl22	3.25236	1.78471	2.95935	0.603074	0.546459	0.944587
Pnpla7	3.80626	1.78441	3.32415	0.536802	0.591404	0.953293
Cox19	25.6462	1.78396	1.85976	0.959246	0.337435	0.90317
Gm5134	185.594	1.78392	1.14273	1.5611	0.1185	0.723574
Atp6ap1	158.515	1.78325	1.08014	1.65094	0.0987508	0.684911
Naa35	451.966	1.783	1.39122	1.28162	0.199978	0.825923
Mov10	8.40554	1.78156	2.19826	0.810441	0.417687	0.925803
Cpxm2	18.4529	1.78092	1.84825	0.96357	0.335261	0.90317
Rasa1	14.6645	1.77326	1.4881	1.19162	0.233409	0.843944
Gtf2e1	62.0673	1.77205	1.51008	1.17348	0.240605	0.848666
Arhgap39	146.311	1.77163	1.25559	1.411	0.158245	0.782996
Exosc9	26.2018	1.77122	1.49492	1.18483	0.236085	0.847226
Aff4	23.6745	1.77073	1.79693	0.985419	0.324418	0.900464
Vps9d1	223.647	1.76779	1.69299	1.04418	0.296403	0.890473
Frmd8	138.948	1.76769	1.25526	1.40823	0.159063	0.782996
Adrm1	29.9023	1.76648	1.14623	1.54112	0.123287	0.727303
Smim14	808.097	1.76613	1.23613	1.42875	0.153075	0.776966
Pip4k2c	39.6694	1.76532	1.49633	1.17977	0.238091	0.847413
Rab5c	217.59	1.76523	1.13122	1.56047	0.118649	0.723574
Rdh10	327.956	1.76279	1.10814	1.59077	0.111662	0.708736
Dph7	155.819	1.7625	1.62074	1.08747	0.276831	0.882603
Palld	13.9976	1.76125	1.64219	1.0725	0.283494	0.884318
Siva1	40.6349	1.75902	1.40535	1.25166	0.210692	0.833616
Fam208b	532.688	1.75895	1.3846	1.27037	0.203952	0.827656
Zfyve26	130.449	1.75828	1.00329	1.75251	0.0796854	0.671664
Fam220a	1959.51	1.75819	1.30896	1.3432	0.179208	0.803111
Fech	12.5002	1.75681	1.75549	1.00075	0.316947	0.896625
Galnt3	5.38522	1.7566	2.16583	0.811054	0.417335	0.925803
Gm2479	194.642	1.75659	1.29719	1.35415	0.17569	0.80104
Slc12a8	34.2919	1.75655	1.25896	1.39524	0.162944	0.784572
Rpp38	32.7278	1.75385	2.10974	0.831313	0.405797	0.921562
Zfp541	128.387	1.7532	1.44742	1.21126	0.225796	0.841893
Dlgap4	400.476	1.7527	1.13757	1.54074	0.123381	0.727303
Gcat	382.076	1.75265	1.09555	1.59979	0.109644	0.70583
Rita1	15.1723	1.75151	2.00283	0.874518	0.381836	0.911986
Rnf2	186.039	1.751	1.24479	1.40666	0.159529	0.782996
Zfp608	12.2601	1.75015	2.217	0.789422	0.429865	0.925803
Tph2	11.2259	1.74935	2.21564	0.789546	0.429793	0.925803
Pold1	46.0907	1.74743	1.48799	1.17436	0.240251	0.84805
Ctbp1	36.7574	1.74673	1.41706	1.23265	0.217708	0.838716
Cdca3	105.741	1.74596	1.37511	1.26968	0.204197	0.827656
Mcm8	23.2398	1.74557	2.12695	0.82069	0.411823	0.924912
Gnpat	181.278	1.74453	1.32174	1.31987	0.186879	0.808633
Lztfl1	12.0552	1.74232	2.01926	0.862851	0.38822	0.915915
Rftn1	120.198	1.74053	1.24303	1.40023	0.161444	0.782996
Ranbp10	26.7478	1.73909	2.11526	0.822165	0.410983	0.924912
Nob1	2.01418	1.73808	2.92385	0.594448	0.552212	0.946564
Mtss1l	6.8694	1.73778	2.31652	0.750169	0.453153	0.927802
Psmd4	693.439	1.73778	1.17527	1.47861	0.139244	0.758384
Cyp2r1	10.8363	1.73559	1.89061	0.918002	0.358618	0.909523
Col6a3	34.1053	1.73547	1.27574	1.36037	0.173714	0.795558
Sec62	51.2442	1.73538	1.88162	0.922278	0.356384	0.909523
Tmem131	29.63	1.73361	1.1715	1.47981	0.138923	0.757718
Ppp1r14d	2.36293	1.73316	3.59552	0.482034	0.629782	0.959909
Nek5	3.47118	1.73218	3.40112	0.509297	0.610544	0.95825
Anks4b	20.9921	1.73045	1.64633	1.05109	0.293216	0.890473
Slc4a2	109.52	1.72921	1.39605	1.23864	0.215477	0.83639
Patl2	102.547	1.72716	1.45192	1.18956	0.234218	0.844338
Mapk3	1481.85	1.72684	1.20378	1.43451	0.151426	0.773476
Usp20	166.228	1.72665	1.1318	1.52558	0.127115	0.730618
Ccdc38	17.3327	1.72641	1.61944	1.06606	0.286399	0.889891
Tmem29	45.6691	1.72613	1.1463	1.50583	0.132111	0.74108
Tmed3	213.067	1.72551	1.72554	0.999982	0.317319	0.896625
Ctu2	10.0391	1.72518	1.89946	0.908245	0.363749	0.909523
Ngdn	247.935	1.72319	1.66925	1.03231	0.301925	0.890473
Txlna	190.394	1.72288	1.22523	1.40617	0.159673	0.782996
9330102E08Rik	107.775	1.72207	1.458	1.18111	0.237557	0.847413
Bahd1	71.0294	1.72189	1.16688	1.47564	0.140041	0.758652
Tsen34	3.20234	1.72189	2.60557	0.660848	0.50871	0.932105
Zfp750	235.228	1.7216	1.32692	1.29744	0.194482	0.819164
Capn15	12.7952	1.72099	2.67209	0.644063	0.519535	0.933543
Zfp961	10.7925	1.71971	1.88491	0.91236	0.361579	0.909523
Fmnl2	21.162	1.7175	1.95385	0.879032	0.379384	0.911213
Nrxn3	28.8629	1.71699	1.87114	0.917617	0.358819	0.909523
Tmem267	6.61194	1.71677	2.0649	0.831405	0.405745	0.921562
Slc25a12	2.74416	1.71671	2.99855	0.572515	0.566973	0.947594
Plac8	765.666	1.7142	1.02947	1.66514	0.0958855	0.684721
Rnf43	69.2836	1.71305	1.71602	0.998269	0.318149	0.896825
Dph2	12.1684	1.71229	1.69438	1.01057	0.312223	0.894889
0610040J01Rik	41.9108	1.71003	1.40257	1.21921	0.222764	0.840062
Dip2b	423.996	1.70929	1.20447	1.41912	0.155863	0.780041
Slc16a11	2.63823	1.70747	2.74136	0.622854	0.533381	0.93764
Pradc1	103.776	1.70446	1.50929	1.12931	0.258766	0.865134
Pear1	4.4577	1.70296	2.38694	0.713446	0.47557	0.927802
Lypla1	25.0014	1.70069	1.64625	1.03307	0.301572	0.890473
Neto2	43.9152	1.6991	1.47735	1.1501	0.250103	0.857723
Mrps18c	2.76463	1.69816	2.34647	0.72371	0.469243	0.927802
Ap2m1	135.633	1.69705	1.46662	1.15712	0.247225	0.854892
Ncoa6	48.8753	1.69648	1.311	1.29403	0.195654	0.820705
Nkain1	5.37564	1.69474	2.49058	0.680459	0.496214	0.930156
Cenpt	45.0766	1.69437	1.63095	1.03889	0.298858	0.890473
Lrrcc1	28.0606	1.69104	2.04893	0.825325	0.409187	0.923612
C330007P06Rik	40.4073	1.69101	1.57447	1.07402	0.282815	0.884318
Lzts2	35.7956	1.69042	1.07876	1.567	0.117115	0.720211
Mettl4	35.3953	1.69024	1.21637	1.38957	0.164658	0.784748
Cwc15	11.7908	1.68993	2.12388	0.795678	0.426219	0.925803
Zbtb21	299.202	1.68741	1.4189	1.18924	0.234346	0.844486
Cdkn2c	9.34427	1.68699	2.16793	0.778156	0.436477	0.925803
Tbccd1	81.7974	1.68353	1.16778	1.44165	0.149402	0.770607
Gm44574	67.8822	1.68207	1.18377	1.42094	0.155334	0.779471
Hbs1l	183.205	1.68176	1.42036	1.18404	0.236396	0.847226
Ctc1	12.1595	1.68175	1.6798	1.00116	0.316749	0.896625
Mapk6	321.977	1.68172	1.56309	1.07589	0.281974	0.883772
Sh3gl1	273.372	1.68147	1.13513	1.4813	0.138526	0.756407
Gm17066	2.03003	1.67794	3.25487	0.515517	0.606192	0.957647
Npas3	4.48879	1.6756	2.1242	0.788818	0.430218	0.925803
Xlr3c	93.0723	1.67467	1.57245	1.06501	0.286873	0.890399
Sigmar1	42.8228	1.67288	1.92898	0.867234	0.385814	0.914659
Zfp518a	43.4802	1.6726	1.26568	1.3215	0.186334	0.808155
Cc2d1a	131.72	1.66867	0.948392	1.75947	0.078498	0.670151
Coq2	106.003	1.66725	1.54723	1.07757	0.281225	0.883772
Gm10260	107.168	1.6672	1.31266	1.27009	0.204053	0.827656
Gm26619	107.168	1.6672	1.31266	1.27009	0.204053	0.827656
Esr1	214.829	1.66664	1.32314	1.2596	0.207812	0.830662
Wdr92	291.451	1.66615	1.27911	1.30258	0.192719	0.817086
Scaf11	15.9855	1.66607	1.88378	0.884431	0.376464	0.909523
Gnl1	51.3332	1.66591	1.19191	1.39767	0.162211	0.782996
Gabrp	74.1	1.66436	2.28867	0.72722	0.467091	0.927802
Thoc7	3.13184	1.66041	2.63291	0.630636	0.528279	0.93685
Stx18	127.084	1.65808	1.25543	1.32072	0.186594	0.808155
Sap130	139.476	1.65738	1.20316	1.37753	0.168348	0.787215
AU040320	236.946	1.65701	1.00702	1.64545	0.0998762	0.687735
BC037034	229.878	1.65679	1.62984	1.01653	0.309375	0.892731
Gpbp1l1	26.2404	1.65597	1.22705	1.34956	0.177157	0.801439
Ccdc84	34.9925	1.65088	0.988269	1.67048	0.0948248	0.684721
Cycs	10.8902	1.64925	1.56013	1.05713	0.290452	0.890473
Ythdf1	20.9587	1.64763	1.60755	1.02493	0.305395	0.891742
Tmem30b	166.374	1.64528	1.64143	1.00234	0.316177	0.896625
Mpnd	56.8232	1.64347	1.02502	1.60336	0.108856	0.704354
Gm839	129.087	1.64265	1.05388	1.55866	0.119076	0.724363
Crebbp	396.293	1.64245	1.31128	1.25255	0.210368	0.833616
Slc25a19	263.727	1.64156	1.24846	1.31487	0.188554	0.809024
2002-09-01	141.864	1.64095	1.23857	1.32487	0.185213	0.808155
Gprasp1	43.4952	1.64047	1.08225	1.51579	0.129571	0.734299
Dgcr6	36.1723	1.63921	1.00746	1.62707	0.103721	0.698762
Gckr	15.6176	1.63882	1.96696	0.833175	0.404746	0.921562
Nudt4	49.5207	1.63857	1.31811	1.24312	0.213823	0.83618
Pgm3	3.07522	1.63816	2.14408	0.764038	0.444845	0.927802
Osbp2	213.676	1.63752	0.879905	1.86102	0.0627411	0.647118
Sugp1	111.518	1.63567	1.52006	1.07605	0.281904	0.883772
Ass1	2.64011	1.63472	2.59314	0.630401	0.528432	0.93685
Thra	162.114	1.6342	1.17678	1.38871	0.16492	0.785462
Rpl23a	20.7275	1.6322	1.40799	1.15924	0.246358	0.854665
Cep78	35.3746	1.63075	1.42172	1.14702	0.251373	0.858703
Gm16229	9.55094	1.63037	1.53253	1.06384	0.2874	0.890425
Pomp	41.0142	1.62937	1.21	1.34658	0.178115	0.80226
Kcnk18	5.12373	1.62932	2.84689	0.572317	0.567108	0.947594
Snx27	11.4322	1.62927	1.8551	0.878266	0.379799	0.911213
Lars2	79003.4	1.62838	1.46375	1.11247	0.265934	0.870894
Srrm2	403.128	1.6272	1.21617	1.33797	0.180906	0.804205
Chd1l	11.4034	1.62697	2.14879	0.757158	0.448955	0.927802
Snai3	211.684	1.6247	0.947663	1.71443	0.0864499	0.684721
Scn10a	86.3945	1.62282	1.11919	1.44999	0.147062	0.766978
Capns1	130.712	1.62229	1.0443	1.55347	0.120311	0.727289
Uck2	72.9254	1.62021	1.34252	1.20684	0.227492	0.841893
Mmab	57.2388	1.61721	1.68492	0.959814	0.337149	0.90317
Kdm3b	51.575	1.61709	1.65495	0.977118	0.328511	0.90149
Tmem263	2.7459	1.61463	2.64974	0.609354	0.54229	0.941077
Wdr25	34.5602	1.61396	1.60785	1.0038	0.315474	0.896625
Dcakd	323.371	1.61212	1.35474	1.18998	0.234053	0.844286
Plk3	16.0185	1.6116	1.79298	0.898838	0.368739	0.909523
Gtf2ird1	67.2336	1.61054	1.2957	1.24298	0.213874	0.83618
Kmt5c	6.75091	1.61016	2.3512	0.684825	0.493454	0.928799
Srm	22.9742	1.60987	1.59743	1.00778	0.313558	0.895905
Phf5a	198.561	1.60901	1.33966	1.20105	0.229731	0.841893
Rab1b	278.508	1.60726	1.17839	1.36394	0.172586	0.793023
Hps5	509.552	1.60694	1.66715	0.963883	0.335104	0.90317
Rpusd4	35.2314	1.60655	1.15872	1.38649	0.165598	0.786963
Ythdc2	8.37748	1.60646	1.87866	0.85511	0.39249	0.918234
Fam167a	152.056	1.60561	1.00023	1.60524	0.10844	0.704354
Prrc1	6.75321	1.60525	2.13688	0.751212	0.452525	0.927802
Stx5a	5428.78	1.60514	0.932502	1.72132	0.0851928	0.682813
Ppp1r3b	14.5462	1.60294	1.50752	1.06329	0.287649	0.890473
Tmed10	11.5672	1.60226	1.88187	0.851421	0.394536	0.918409
Alyref2	7.12122	1.60158	2.61024	0.613576	0.539496	0.939905
Lhb	38.3472	1.60127	1.84447	0.868147	0.385314	0.914659
B3gnt8	121.27	1.59875	0.951878	1.67958	0.09304	0.684721
Lipe	53.6536	1.59787	1.28806	1.24053	0.214781	0.83618
Ormdl1	45.6131	1.59674	1.48741	1.0735	0.283046	0.884318
Rfxank	140.237	1.59506	1.36819	1.16582	0.243687	0.851651
H2-Aa	68.362	1.59437	1.689	0.943972	0.345184	0.909316
AC154355.1	3.01563	1.59379	2.95121	0.540048	0.589164	0.952569
Lyplal1	33.1259	1.59092	2.23352	0.712293	0.476283	0.927802
Snd1	515.341	1.5901	1.04036	1.52842	0.126408	0.730618
Notch1	10.7652	1.58985	1.92331	0.826621	0.408452	0.923404
Mrpl44	105.197	1.58874	1.56334	1.01624	0.309513	0.892731
Psmc3	186.241	1.58363	1.26031	1.25654	0.20892	0.830782
Fxr1	165.264	1.58263	1.12954	1.40113	0.161176	0.782996
Edar	11.7389	1.58236	2.21845	0.713273	0.475677	0.927802
Nubpl	6.93838	1.58227	2.09542	0.755109	0.450184	0.927802
Gm44621	93.2788	1.58135	1.25957	1.25547	0.209308	0.831547
Dynlt3	6.44001	1.58129	2.39959	0.658985	0.509905	0.932105
Ptov1	35.2046	1.58071	1.00536	1.57229	0.115884	0.717146
Sytl2	24.5822	1.58016	1.69985	0.929589	0.352584	0.909523
Rora	32.1108	1.57951	1.59747	0.988752	0.322784	0.900347
Inpp5b	142.35	1.57869	0.853544	1.84957	0.0643753	0.65163
Smarcb1	427.528	1.57795	1.08667	1.45209	0.146477	0.766978
Moap1	6.91855	1.57543	2.85881	0.551079	0.58158	0.950058
Rad50	29.1657	1.57542	1.53385	1.02711	0.30437	0.891742
Pcsk7	45.8078	1.57485	1.28477	1.22579	0.220279	0.838716
Lyrm9	2.80663	1.57352	2.27107	0.692855	0.488401	0.927802
Trappc6b	7.09931	1.57194	1.7448	0.900929	0.367626	0.909523
Nubp2	155.339	1.57159	1.18007	1.33178	0.182933	0.806041
Gng3	41.9719	1.57124	1.40239	1.1204	0.262541	0.868005
Hist1h1d	110.985	1.5709	1.76558	0.889737	0.373607	0.909523
Trav7-6	7.20151	1.5704	1.98845	0.789759	0.429669	0.925803
Dnah7b	6.13695	1.56806	1.86694	0.839911	0.400958	0.921076
Atf4	565.887	1.56772	0.988169	1.58649	0.112627	0.712094
Iscu	159.649	1.5671	1.12568	1.39214	0.16388	0.784743
Tmem87b	84.6558	1.56622	1.54213	1.01562	0.309809	0.892731
Gm21984	78.0815	1.56535	1.50983	1.03677	0.299844	0.890473
Tmem11	38.3134	1.56531	1.27977	1.22312	0.221284	0.838716
Fasn	276.916	1.5652	1.3062	1.19828	0.230808	0.841893
Anapc16	315.003	1.56513	1.21189	1.29148	0.196538	0.820873
Exosc10	472.097	1.56449	1.42764	1.09586	0.273142	0.878382
Rnf121	156.691	1.56169	1.34494	1.16116	0.245575	0.853521
Ccdc59	6.46789	1.55915	1.98675	0.784772	0.432587	0.925803
Zfand5	78.2455	1.55863	1.0878	1.43283	0.151906	0.774695
A730082K24Rik	699.407	1.55679	1.20205	1.29511	0.195283	0.820036
Ppan	198.305	1.55617	1.28035	1.21543	0.224203	0.840173
Ninj1	164.594	1.55534	1.03133	1.50809	0.131531	0.740034
Rida	2.02955	1.55306	3.26591	0.475537	0.634404	0.960979
E130208F15Rik	30.1592	1.55259	1.60061	0.969998	0.332047	0.90317
Usp21	111.48	1.55196	1.35077	1.14895	0.250578	0.858674
Cep170b	386.895	1.55183	1.12814	1.37556	0.168957	0.787215
Coq6	37.5117	1.55094	1.4458	1.07272	0.283397	0.884318
Taf5l	292.491	1.54978	1.12939	1.37223	0.169993	0.789755
Chchd10	2.8617	1.54743	3.12205	0.495646	0.620144	0.958972
Zhx3	228.859	1.54591	1.25953	1.22737	0.219684	0.838716
Nlrc4	5.92095	1.54437	2.20138	0.701544	0.482964	0.927802
Kcnq1ot1	5.59358	1.54176	2.30608	0.668563	0.503774	0.931525
Gtf2e2	24.0214	1.54007	1.67979	0.916822	0.359236	0.909523
Tmem242	46.1823	1.53947	1.60839	0.95715	0.338491	0.903766
Myo3a	3.62654	1.53792	3.40189	0.452077	0.651214	0.964012
Zfp707	29.9849	1.53709	1.84768	0.831903	0.405464	0.921562
Haus1	4.85563	1.53666	2.35058	0.653739	0.51328	0.93255
Ric8b	6.47411	1.53542	2.31051	0.664539	0.506346	0.932105
Pet100	3.78607	1.53536	2.83736	0.541124	0.588422	0.952436
Pi4kb	35.3763	1.5351	1.64885	0.93101	0.351848	0.909523
Tysnd1	44.2405	1.53332	1.16229	1.31922	0.187095	0.808839
Aip	64.3733	1.53315	1.32811	1.15438	0.248344	0.85583
Orc1	230.25	1.5323	0.944875	1.62169	0.104869	0.700647
Hsbp1	109.13	1.53124	1.171	1.30764	0.190996	0.812998
Smc1b	6.66864	1.53045	1.65238	0.926205	0.35434	0.909523
Adat1	14.3418	1.5299	1.77714	0.860878	0.389305	0.916997
Prss12	16.381	1.52826	1.46843	1.04075	0.297993	0.890473
Gm45515	2.11531	1.52755	2.76709	0.552041	0.58092	0.950058
Bcap31	118.366	1.52685	0.845591	1.80566	0.0709709	0.664658
Tk2	802.11	1.52282	1.14006	1.33574	0.181635	0.804239
Klhl2	106.101	1.5204	1.44682	1.05085	0.293326	0.890473
Mast2	176.53	1.51996	1.13761	1.3361	0.181517	0.804205
Cdca8	81.8032	1.51963	1.09166	1.39203	0.163912	0.784743
Ptpmt1	272.226	1.51569	1.76487	0.858814	0.390443	0.916997
Mmgt1	27.8746	1.51562	1.55461	0.974918	0.329601	0.902588
Taf6l	414.97	1.51526	1.00859	1.50236	0.133005	0.742559
Mbd4	11.7037	1.51286	2.17782	0.694664	0.487266	0.927802
Cox15	8.49668	1.51281	2.17127	0.696743	0.485964	0.927802
Osgin1	5.28255	1.51278	1.78902	0.845593	0.39778	0.921076
Cela2a	4.93707	1.51213	3.25393	0.46471	0.642139	0.962461
Chit1	2.34332	1.51175	3.19477	0.473195	0.636074	0.96113
Plekhg4	13.9133	1.51123	2.42077	0.624278	0.532445	0.937248
Dcps	36.0336	1.51089	1.09259	1.38285	0.166709	0.787215
Ptk2	140.382	1.50995	1.06852	1.41312	0.157619	0.782996
Sms	113.852	1.50992	0.953011	1.58436	0.113111	0.713708
Jak1	111.561	1.50918	1.11018	1.3594	0.174021	0.795829
1810062O18Rik	6.59108	1.50875	2.74773	0.549089	0.582944	0.950058
Bid	118.341	1.50864	1.897	0.795275	0.426453	0.925803
Asf1b	264.552	1.50823	1.30131	1.15901	0.246454	0.854665
Ankrd49	11.0439	1.50564	2.57758	0.584128	0.559134	0.946564
B4gat1	39.3152	1.50248	1.06932	1.40508	0.159999	0.782996
Upk3bl	2.82743	1.50191	2.19311	0.684829	0.493452	0.928799
Mpc2	7.77922	1.50054	1.90987	0.785674	0.432058	0.925803
Zc3h4	316.854	-1.50094	1.27973	-1.17286	0.240854	0.849135
Nfe2l1	211.184	-1.50118	1.05311	-1.42547	0.154021	0.777683
AL603745.2	3.66412	-1.50175	2.97033	-0.505585	0.613148	0.958647
Bard1	40.7707	-1.50181	1.4219	-1.0562	0.290877	0.890473
Btk	12.7886	-1.5029	1.76364	-0.85216	0.394125	0.918409
Baz1b	65.6492	-1.50291	1.59835	-0.940287	0.347071	0.909316
Rnf170	83.2076	-1.50337	1.32089	-1.13815	0.255059	0.862467
Esyt1	224.234	-1.50401	1.03997	-1.44621	0.148119	0.768158
Gpatch2l	138.708	-1.5061	1.12273	-1.34146	0.179771	0.803111
Chchd2	179.895	-1.50654	1.25712	-1.1984	0.23076	0.841893
Sat1	49.7946	-1.50658	1.66458	-0.90508	0.365423	0.909523
St7l	4.98366	-1.50776	2.5045	-0.602022	0.54716	0.944777
8.68	6.36418	-1.50947	1.91506	-0.788208	0.430575	0.925803
Dnajc13	245.636	-1.50975	1.15024	-1.31256	0.189332	0.809897
Tshz1	224.058	-1.512	1.35043	-1.11964	0.262869	0.868221
Amz2	59.458	-1.51224	1.4	-1.08017	0.280065	0.883772
Ltv1	23.6129	-1.51257	1.54601	-0.978372	0.32789	0.901022
A530032D15Rik	7.3902	-1.51283	1.73966	-0.869613	0.384512	0.914602
Fancd2	112.416	-1.51308	1.07194	-1.41155	0.158084	0.782996
Dnajc1	94.6598	-1.51352	1.54323	-0.980744	0.326719	0.900573
Gm37381	7.16885	-1.51376	2.69078	-0.562574	0.573725	0.947603
Gm28892	2.26457	-1.51494	3.21035	-0.471892	0.637004	0.961556
Nfatc1	69.1224	-1.51598	2.25509	-0.672247	0.501427	0.931525
Slc25a20	22.1717	-1.51611	1.95679	-0.774793	0.438462	0.925803
Caprin2	64.0866	-1.51627	1.23216	-1.23058	0.21848	0.838716
Med15	75.3284	-1.51788	1.31207	-1.15686	0.247329	0.854892
Gm17638	1322.08	-1.5189	0.964001	-1.57562	0.115114	0.716289
Cptp	47.6015	-1.51923	1.52977	-0.993105	0.320659	0.898027
Cox7c	14.2247	-1.51997	1.8441	-0.824234	0.409806	0.924095
Rgn	302.858	-1.52027	1.63752	-0.928395	0.353203	0.909523
Swt1	31.3501	-1.52099	1.56534	-0.971668	0.331216	0.90317
Zfp462	2.28345	-1.52212	2.88352	-0.52787	0.59759	0.955329
Tub	507.525	-1.52821	1.22517	-1.24735	0.212268	0.83506
Zdhhc2	12.5807	-1.52838	1.46436	-1.04372	0.296616	0.890473
Gfm2	75.3879	-1.52912	1.33308	-1.14706	0.251355	0.858703
Rps6ka6	20.6752	-1.52958	1.85775	-0.82335	0.410309	0.924631
Ranbp2	31.0028	-1.52979	1.37415	-1.11326	0.265596	0.870894
Itch	41.0169	-1.52993	1.86989	-0.818193	0.413247	0.924985
Lsr	33.7741	-1.53356	1.33299	-1.15047	0.24995	0.857723
Dpep2	2.30637	-1.53599	2.92262	-0.525554	0.599198	0.956045
Fbxl14	26.8261	-1.53608	1.36519	-1.12517	0.260515	0.867123
Pim2	12.5155	-1.53612	2.21804	-0.692559	0.488586	0.927802
Nsmce4a	175.549	-1.53627	1.24971	-1.2293	0.218958	0.838716
Ccnt1	196.392	-1.53643	1.15123	-1.3346	0.182006	0.804528
Tmc3	83.6823	-1.53763	2.13764	-0.719311	0.47195	0.927802
2007-09-01	19.0288	-1.53858	1.3817	-1.11354	0.265478	0.870894
Wdr47	228.665	-1.53895	1.33912	-1.14923	0.250462	0.85865
Gm38070	13.3531	-1.53901	1.45628	-1.05681	0.290598	0.890473
AU018091	32.9441	-1.53928	1.8893	-0.814735	0.415224	0.924985
Gm26765	17.2067	-1.5399	1.83344	-0.839899	0.400965	0.921076
Apba2	23.7981	-1.54004	1.50135	-1.02577	0.304998	0.891742
Creg1	20.3142	-1.54042	1.39191	-1.10669	0.268427	0.871351
AC159813.3	2.30136	-1.54072	3.18493	-0.483752	0.628562	0.959909
Trim44	29.7184	-1.54094	1.57068	-0.981062	0.326562	0.900573
Pnpla6	161.811	-1.54304	1.45702	-1.05904	0.289582	0.890473
Ippk	3341.9	-1.54311	1.06683	-1.44645	0.148052	0.768158
AC163040.1	5.09786	-1.5439	2.82217	-0.54706	0.584337	0.950176
Fam98a	17.2411	-1.54638	1.85812	-0.832232	0.405278	0.921562
Golph3l	144.132	-1.54643	1.82903	-0.845493	0.397835	0.921076
Clip2	172.854	-1.54722	1.40549	-1.10084	0.270965	0.875029
Mtr	52.1189	-1.54758	1.076	-1.43828	0.150355	0.77209
Lzic	79.9573	-1.54817	1.80491	-0.857755	0.391028	0.916997
Crebzf	21.7589	-1.54896	1.69953	-0.911406	0.362082	0.909523
Psd	4.91358	-1.55003	2.54721	-0.608522	0.542841	0.941198
Myom2	140.235	-1.55084	1.19897	-1.29348	0.195847	0.820705
Xrcc6	147.01	-1.5511	0.912617	-1.69962	0.0892026	0.684721
Sdcbp	27.9816	-1.5517	1.62272	-0.956235	0.338953	0.903766
Rpl7	211.531	-1.5519	1.25873	-1.23292	0.217607	0.838716
Eif1	47.7989	-1.55221	1.18528	-1.30958	0.190339	0.811273
Nrep	47.6264	-1.55267	1.9266	-0.805912	0.420294	0.925803
Hbp1	211.799	-1.55357	1.71623	-0.905225	0.365346	0.909523
Hook3	2.32135	-1.5542	3.17578	-0.489392	0.624564	0.958972
Ston1	3.67448	-1.55605	1.89359	-0.821745	0.411222	0.924912
Sorbs2	122.53	-1.55778	1.01727	-1.53134	0.125686	0.730618
Slc15a5	11.6081	-1.55803	2.22514	-0.700194	0.483806	0.927802
Nampt	9.03479	-1.55931	2.33367	-0.668181	0.504018	0.931525
Entpd5	111.117	-1.55938	1.5103	-1.0325	0.301837	0.890473
Clk2	980.029	-1.5601	1.49335	-1.0447	0.296161	0.890473
Ube2b	79.9212	-1.56077	1.46532	-1.06514	0.286814	0.890399
Gpr35	34.8619	-1.56133	1.40462	-1.11157	0.266325	0.870894
B230398E01Rik	48.8496	-1.56142	1.65234	-0.944977	0.344671	0.909316
Exo5	38.5838	-1.56208	1.53666	-1.01654	0.309372	0.892731
Gm26642	14.4105	-1.5633	1.75882	-0.888836	0.374091	0.909523
Nrf1	291.548	-1.56432	0.945845	-1.65389	0.0981497	0.684721
Exosc4	18.0391	-1.56534	1.70897	-0.915955	0.359691	0.909523
Phlpp2	145.184	-1.56615	1.58514	-0.988024	0.323141	0.900347
Pigu	14.9438	-1.56629	1.5941	-0.982554	0.325827	0.900573
Thada	372.927	-1.5669	1.1592	-1.35172	0.176466	0.80104
Actr8	335.06	-1.56761	1.33524	-1.17403	0.240383	0.848193
Eri1	34.865	-1.5683	2.11949	-0.739941	0.459336	0.927802
Dbndd2	133.407	-1.56887	1.20373	-1.30333	0.192461	0.816591
Cluh	113.319	-1.56907	1.122	-1.39846	0.161976	0.782996
Irak4	5.19989	-1.56914	2.07472	-0.756314	0.449461	0.927802
Taok3	95.3777	-1.56986	1.58705	-0.989172	0.322579	0.90008
Arpc1a	63.0805	-1.57026	1.25064	-1.25556	0.209275	0.831547
Ganc	78.847	-1.57033	1.64897	-0.952308	0.340941	0.906254
Il17ra	3.80701	-1.5711	2.18659	-0.718517	0.472439	0.927802
Abraxas1	105.908	-1.57139	1.5614	-1.0064	0.314226	0.895905
Fgr	11.8189	-1.57159	2.04215	-0.769576	0.441551	0.925803
Eif4e1b	872.324	-1.57372	1.34815	-1.16732	0.243082	0.851493
Smg9	77.6906	-1.57496	1.74329	-0.903441	0.366292	0.909523
Cobll1	94.0345	-1.5752	1.24603	-1.26418	0.206167	0.830436
Pabpc4	135.243	-1.57533	1.03866	-1.5167	0.129343	0.734299
Zfp334	520.955	-1.57634	1.35095	-1.16684	0.243275	0.851563
Zcchc2	97.2048	-1.5765	1.33765	-1.17856	0.238575	0.847413
Xpr1	312.896	-1.57706	1.28902	-1.22346	0.221158	0.838716
Ptpn11	265.235	-1.57789	1.16559	-1.35373	0.175821	0.80104
Cited2	17.5377	-1.57929	1.87185	-0.843705	0.398834	0.921076
Unc13c	178.388	-1.57961	1.53871	-1.02658	0.304618	0.891742
Gcc1	10.6458	-1.57994	1.87341	-0.843345	0.399035	0.921076
Gm6563	2.27814	-1.58026	2.83578	-0.557259	0.57735	0.948561
Fgfr1	23.4408	-1.58131	1.29889	-1.21743	0.223439	0.840173
Olfr472	5.25593	-1.58137	1.83638	-0.861133	0.389165	0.916997
B4galt6	94.0937	-1.58167	1.36486	-1.15885	0.246519	0.854665
Hcfc1	319.204	-1.58239	0.948008	-1.66918	0.0950827	0.684721
Sh3bgrl3	7.62515	-1.58287	1.50508	-1.05169	0.292944	0.890473
Rfx1	28.9814	-1.58327	1.50046	-1.05519	0.291338	0.890473
Bcl9	30.4172	-1.58334	1.67045	-0.947854	0.343204	0.908498
Tfap4	8.00334	-1.58514	1.84016	-0.861412	0.389011	0.916873
Dennd2a	99.5951	-1.58697	1.24212	-1.27763	0.201381	0.825923
Senp6	58.31	-1.58888	1.11551	-1.42435	0.154345	0.7785
Rps23	13.2123	-1.58967	2.21615	-0.717309	0.473183	0.927802
Taf9b	202.187	-1.58984	1.76755	-0.899459	0.368408	0.909523
Tpd52l2	1941.82	-1.59021	1.51688	-1.04834	0.294481	0.890473
Gm44087	131.912	-1.59072	0.960249	-1.65657	0.0976067	0.684721
Isyna1	32.872	-1.59073	1.52956	-1.03999	0.298344	0.890473
Bcl7b	57.5203	-1.59101	1.72184	-0.924021	0.355475	0.909523
Picalm	74.5277	-1.5912	1.36311	-1.16733	0.243076	0.851493
Ywhae	126.876	-1.59308	1.10945	-1.43592	0.151025	0.772862
Hinfp	76.3656	-1.59355	1.08295	-1.47148	0.14116	0.760514
Stk4	5.26408	-1.59475	2.28997	-0.696405	0.486175	0.927802
Chd3os	48.3019	-1.59524	1.503	-1.06137	0.288521	0.890473
Fbxo3	197.89	-1.59619	1.20365	-1.32613	0.184797	0.808155
Gm9752	8.32	-1.59636	1.9599	-0.814511	0.415352	0.924985
Ttc4	81.9268	-1.59692	1.54485	-1.0337	0.301275	0.890473
Oaz3	5.30243	-1.59868	2.16014	-0.740082	0.45925	0.927802
Sbds	53.5255	-1.59966	1.4159	-1.12979	0.258566	0.865134
Trappc12	139.906	-1.60013	1.27233	-1.25764	0.208523	0.830782
Dopey2	131.175	-1.60025	1.24479	-1.28556	0.198598	0.825722
Ascl4	6.07259	-1.60205	1.80766	-0.886258	0.375479	0.909523
Smarca4	107.677	-1.60266	1.17084	-1.36882	0.171057	0.790135
Polr3f	35.6851	-1.60369	2.04525	-0.784105	0.432978	0.925803
Zfp653	284.421	-1.60425	1.30899	-1.22556	0.220366	0.838716
Mlxip	331.591	-1.60442	1.39231	-1.15234	0.24918	0.857607
Gm28285	63.4034	-1.6051	1.12022	-1.43284	0.151903	0.774695
Panx2	2.39125	-1.60603	2.79727	-0.574141	0.565872	0.947183
Gm19557	17.7746	-1.60619	1.91292	-0.839656	0.401101	0.921076
Stat4	57.8948	-1.60638	1.73972	-0.923353	0.355823	0.909523
Vezf1	76.2424	-1.6066	1.80952	-0.88786	0.374616	0.909523
Gm26819	158.685	-1.60713	1.34123	-1.19825	0.23082	0.841893
Med10	158.685	-1.60713	1.34123	-1.19825	0.23082	0.841893
Suco	91.683	-1.60756	1.0202	-1.57573	0.115089	0.716289
Mslnl	6.64994	-1.60872	2.0167	-0.797699	0.425045	0.925803
Ttc27	72.458	-1.60882	1.53655	-1.04703	0.295085	0.890473
A730017L22Rik	6.48922	-1.60895	2.01278	-0.799366	0.424078	0.925803
Txnl4b	126.956	-1.61092	1.717	-0.938218	0.348132	0.909316
Gtf2h1	61.2926	-1.6116	1.75401	-0.918812	0.358194	0.909523
Pde6d	49.8896	-1.6132	1.33721	-1.20639	0.227667	0.841893
Arhgap26	180.661	-1.61406	1.21369	-1.32987	0.183561	0.806386
Nlrp9a	329.377	-1.61494	1.36239	-1.18538	0.235869	0.847226
Mrpl21	41.3625	-1.6152	2.07723	-0.777574	0.43682	0.925803
Cpsf6	36.0206	-1.61548	1.63888	-0.985722	0.32427	0.900464
Taf10	296.504	-1.61778	1.0042	-1.61102	0.107175	0.704354
Armc9	10.9982	-1.61844	1.56751	-1.03249	0.301842	0.890473
Rcan1	243.346	-1.61973	1.49328	-1.08468	0.278065	0.882837
Mrpl35	24.4456	-1.62081	1.56952	-1.03268	0.301754	0.890473
Ssc4d	96.7	-1.62126	1.7397	-0.931918	0.351379	0.909523
Gm15337	2.41489	-1.62166	2.81536	-0.576006	0.564611	0.946564
Arhgef4	5.14675	-1.62233	2.02132	-0.802608	0.422201	0.925803
Mest	623.602	-1.6226	1.23719	-1.31152	0.189681	0.809897
Lmnb2	5.264	-1.62319	2.28362	-0.710798	0.47721	0.927802
Abcg1	216.537	-1.62393	1.20668	-1.34579	0.178371	0.80226
Zmym4	139.377	-1.62442	1.63127	-0.995796	0.319349	0.897279
Npm3	6.79037	-1.6256	2.09032	-0.777682	0.436757	0.925803
Dnttip2	35.1184	-1.62621	1.56173	-1.04129	0.297742	0.890473
Ndufb5	64.8892	-1.62622	1.0887	-1.49373	0.135246	0.747347
Stk32c	287.722	-1.62681	1.06628	-1.52568	0.127089	0.730618
Rpsa	176.347	-1.6269	0.975139	-1.66838	0.0952399	0.684721
Gm16234	13.8933	-1.63044	1.73043	-0.942216	0.346082	0.909316
Tomm6os	2.45413	-1.63147	3.24494	-0.502775	0.615123	0.958892
Gnaq	47.767	-1.63149	1.59585	-1.02234	0.306621	0.892408
Tmc4	32.6621	-1.63338	1.65772	-0.985317	0.324468	0.900464
Rnf111	144.399	-1.63503	0.98234	-1.66443	0.0960274	0.684721
1110004E09Rik	6.80794	-1.63592	2.05023	-0.797919	0.424918	0.925803
Adam8	20.0707	-1.63628	1.88249	-0.869215	0.38473	0.914659
Slx4	69.4037	-1.63691	1.89074	-0.865751	0.386627	0.914827
Tuba1c	397.097	-1.6398	1.01908	-1.60911	0.107593	0.704354
Srsf9	9.40608	-1.63993	1.87201	-0.876029	0.381014	0.911873
Mrpl13	3.96187	-1.64099	2.1337	-0.769082	0.441844	0.925803
Whamm	116.825	-1.64307	1.82306	-0.90127	0.367445	0.909523
Tgfbr3	77.896	-1.64415	1.68367	-0.97653	0.328802	0.901558
Ddhd1	1100.23	-1.64743	1.04697	-1.57352	0.115598	0.716289
Ap2s1	207.4	-1.64798	1.06535	-1.54689	0.12189	0.727303
Gm28177	43.8764	-1.64838	1.75126	-0.941254	0.346575	0.909316
Cdk12	402.669	-1.64893	1.4334	-1.15037	0.249993	0.857723
Selenot	157.627	-1.65053	1.30437	-1.26538	0.205735	0.82999
Trub2	29.6773	-1.65126	1.35844	-1.21556	0.224152	0.840173
Trmt13	5.45297	-1.65359	1.99309	-0.829661	0.40673	0.922257
Auts2	70.6429	-1.65359	1.86656	-0.885903	0.37567	0.909523
Slc25a16	102.976	-1.65366	1.46703	-1.12722	0.259652	0.866013
Ice2	47.2735	-1.65378	1.49321	-1.10753	0.268064	0.870894
Rimbp2	12.2268	-1.65388	2.22967	-0.741761	0.458232	0.927802
Gm20444	150.293	-1.65596	1.59708	-1.03687	0.299798	0.890473
Adgrl2	11.1765	-1.65679	1.78747	-0.926891	0.353983	0.909523
Agl	55.0614	-1.6575	1.84359	-0.899062	0.36862	0.909523
Hipk1	6.9592	-1.65848	1.79802	-0.92239	0.356325	0.909523
Uri1	22.7749	-1.66132	1.79352	-0.926287	0.354297	0.909523
Rell2	5.2764	-1.66167	2.15281	-0.771862	0.440196	0.925803
Cep44	92.2208	-1.66246	1.49884	-1.10916	0.267361	0.870894
Wnk3	2.50164	-1.6631	3.65316	-0.455251	0.648929	0.964012
Xlr4c	38.7863	-1.66414	1.68725	-0.986304	0.323984	0.900464
Sec14l1	408.133	-1.66418	0.961613	-1.73061	0.0835213	0.679861
Ece1	144.017	-1.66581	1.51594	-1.09886	0.271828	0.876244
Lsm12	35.67	-1.66584	1.87264	-0.889568	0.373698	0.909523
Gm15246	20.2627	-1.66834	1.59863	-1.04361	0.296668	0.890473
Coq10b	240.332	-1.6689	1.58489	-1.053	0.292339	0.890473
Gfra4	59.4054	-1.66949	1.13254	-1.47411	0.140453	0.759198
Aqr	12.865	-1.67111	1.41789	-1.17859	0.238561	0.847413
Ss18l1	178.94	-1.67246	1.0927	-1.53057	0.125875	0.730618
Ino80	48.4372	-1.67304	1.505	-1.11166	0.266286	0.870894
Smarca2	55.0893	-1.67428	1.73252	-0.966386	0.333851	0.90317
Ifitm3	40.1514	-1.67581	1.91491	-0.875135	0.3815	0.911976
Kars	447.093	-1.67591	1.34398	-1.24698	0.212405	0.83506
2510039O18Rik	3.87703	-1.67688	2.09937	-0.798756	0.424432	0.925803
Gm44097	2.48231	-1.67818	2.34774	-0.714806	0.474729	0.927802
Cachd1	27.4313	-1.67891	1.51381	-1.10906	0.267404	0.870894
Ulk2	41.7351	-1.679	1.86536	-0.900095	0.36807	0.909523
Kdm5c	203.554	-1.68044	1.09314	-1.53726	0.124231	0.727303
Sec23a	135.433	-1.68099	1.27621	-1.31717	0.18778	0.808938
Fut8	276.145	-1.68201	1.66215	-1.01195	0.311561	0.894875
Usp33	44.2367	-1.68254	1.39888	-1.20278	0.229061	0.841893
Ino80b	4.31769	-1.68305	2.54507	-0.6613	0.50842	0.932105
Gm26883	117.795	-1.6831	2.00726	-0.838505	0.401747	0.921076
Tshz2	117.795	-1.6831	2.00726	-0.838505	0.401747	0.921076
Tsta3	35.8554	-1.6834	1.62365	-1.0368	0.299827	0.890473
Med11	22.922	-1.68356	1.33254	-1.26342	0.206437	0.830436
Apaf1	65.3311	-1.68503	1.65969	-1.01527	0.309979	0.892731
Mynn	61.4047	-1.68604	1.36891	-1.23167	0.218072	0.838716
Toporsos	65.9318	-1.68609	1.52914	-1.10264	0.270183	0.874111
Chd6	126.512	-1.68747	1.34931	-1.25061	0.211076	0.834059
Snf8	13.4045	-1.69064	1.60945	-1.05045	0.293511	0.890473
Gtf2a1l	331.417	-1.69118	0.918614	-1.84101	0.0656201	0.657677
Uba6	28.7405	-1.6917	1.87333	-0.903042	0.366503	0.909523
Kdm4a	593.572	-1.69182	0.976236	-1.733	0.083095	0.678679
Rps6kc1	2.51398	-1.69249	2.2239	-0.761046	0.446629	0.927802
Gabarapl2	10.4856	-1.69256	1.69483	-0.998659	0.31796	0.896787
Gm21969	20.0062	-1.6934	1.36853	-1.23739	0.215942	0.837232
D230025D16Rik	374.975	-1.69627	0.935643	-1.81295	0.0698396	0.664658
Megf9	37.6762	-1.69669	1.9397	-0.874718	0.381728	0.911976
Rab11fip4os1	35.8889	-1.69674	2.23744	-0.758339	0.448248	0.927802
Ccdc130	102.113	-1.69761	1.1635	-1.45906	0.14455	0.766978
Hnrnpc	604.092	-1.69796	1.26227	-1.34516	0.178573	0.80226
Cyp19a1	46.3279	-1.69852	2.12386	-0.799732	0.423866	0.925803
Pde3a	616.668	-1.69885	1.15148	-1.47536	0.140116	0.758652
Flot2	90.0965	-1.69939	1.02932	-1.65099	0.0987398	0.684911
Zbtb10	34.5841	-1.69951	1.22174	-1.39105	0.164209	0.784743
Vbp1	8.6512	-1.70052	1.67372	-1.01601	0.309623	0.892731
Nr2e1	10.0774	-1.70198	1.70618	-0.997535	0.318505	0.896825
Alkbh1	31.7916	-1.70268	1.87635	-0.90744	0.364174	0.909523
Eif4g3	125.954	-1.70695	1.04236	-1.63759	0.101508	0.692061
Kdm8	37.5548	-1.7079	1.49075	-1.14567	0.251933	0.859726
Cep164	479.443	-1.70791	1.11032	-1.53821	0.123997	0.727303
Tex26	9.89764	-1.7084	2.01297	-0.848699	0.396049	0.918995
Uvssa	47.582	-1.709	1.93398	-0.883673	0.376873	0.909523
Glg1	9.99083	-1.70907	1.99265	-0.857688	0.391065	0.916997
Lingo2	5.5165	-1.71083	1.92681	-0.887904	0.374592	0.909523
Gm42934	10.8543	-1.71143	1.93812	-0.883041	0.377214	0.909523
Acad9	29.0242	-1.71248	1.38814	-1.23365	0.217333	0.838716
Faf1	266.033	-1.71254	1.57854	-1.08489	0.277972	0.882837
Yipf5	23.7178	-1.71267	1.6358	-1.04699	0.295103	0.890473
Arhgef3	15.7824	-1.71337	1.93431	-0.885775	0.375739	0.909523
Rhbdd2	8.32923	-1.71381	2.18552	-0.784169	0.432941	0.925803
Gm16220	4.19645	-1.71524	2.11356	-0.81154	0.417056	0.925803
Fam168b	103.562	-1.71554	1.30897	-1.31061	0.189991	0.810505
Cdh24	14.4455	-1.71664	1.65976	-1.03427	0.301009	0.890473
Larp4b	173.526	-1.717	1.19983	-1.43104	0.152419	0.775635
Rnf187	653.93	-1.71754	0.900432	-1.90746	0.0564609	0.630872
Gm26623	5.58052	-1.71794	2.05213	-0.837149	0.402509	0.921089
Vps25	84.5266	-1.71813	1.49183	-1.15169	0.249448	0.857723
Ncbp1	12.6996	-1.7184	2.2189	-0.774437	0.438672	0.925803
Tbcc	107.596	-1.72021	1.28747	-1.33612	0.18151	0.804205
Gm10069	20.7126	-1.72065	1.30033	-1.32324	0.185754	0.808155
Nfyb	2.58098	-1.72137	2.8437	-0.605329	0.544961	0.943348
Fth1	22.6242	-1.72162	1.38047	-1.24713	0.212352	0.83506
Sgo2a	15.9733	-1.72229	1.42935	-1.20495	0.228223	0.841893
Hspd1	4.1512	-1.72289	2.11169	-0.815886	0.414565	0.924985
Noc2l	111.918	-1.72323	1.59063	-1.08336	0.278647	0.882837
Hist1h2bj	2.49637	-1.72366	2.25223	-0.765314	0.444085	0.927764
Dot1l	109.424	-1.72401	1.26002	-1.36824	0.171236	0.790206
Fem1c	40.9493	-1.72474	2.16764	-0.795676	0.42622	0.925803
Farp2	175.778	-1.72582	1.06466	-1.621	0.105017	0.700647
Mis18a	403.603	-1.72612	1.24634	-1.38495	0.166068	0.787215
Ecsit	27.9326	-1.72684	1.65207	-1.04526	0.295904	0.890473
Nt5dc1	7.17122	-1.72899	2.30488	-0.750144	0.453168	0.927802
Rev1	104.963	-1.73082	1.6192	-1.06894	0.285097	0.886989
Ccna2	250.065	-1.73416	1.57818	-1.09883	0.271841	0.876244
Afmid	2.59469	-1.73469	2.66252	-0.651522	0.51471	0.93255
Atp5f1	49.2515	-1.73617	1.48071	-1.17252	0.240988	0.849135
Afdn	246.296	-1.73676	1.07484	-1.61583	0.106131	0.702733
Olfr639	2.51521	-1.73767	2.24253	-0.774869	0.438417	0.925803
Ctsa	2.50859	-1.73783	2.66788	-0.651389	0.514795	0.93255
Rabep1	4.20879	-1.74215	2.39421	-0.727651	0.466827	0.927802
Bnc2	306.648	-1.74272	1.23094	-1.41576	0.156844	0.782996
Aen	39.0423	-1.74457	2.12658	-0.820363	0.412009	0.924912
Cops8	722.324	-1.74531	1.11338	-1.56758	0.11698	0.720211
Rbm47	74.4488	-1.74574	1.94085	-0.899472	0.368401	0.909523
Atf7	7.2324	-1.74679	2.24678	-0.777465	0.436884	0.925803
Pqbp1	73.3169	-1.74684	1.57243	-1.11091	0.266605	0.870894
Ndufb10	19.2428	-1.74685	1.93881	-0.900994	0.367591	0.909523
Higd1a	50.9155	-1.74772	1.47493	-1.18495	0.236038	0.847226
Rccd1	4252.33	-1.748	1.004	-1.74104	0.0816765	0.671664
Arhgap21	293.808	-1.74839	1.26534	-1.38175	0.167047	0.787215
Tnfaip1	50.6066	-1.74886	1.36823	-1.27819	0.201183	0.825923
Rps27a	12.1929	-1.75011	1.87861	-0.9316	0.351543	0.909523
Ube2c	89.2364	-1.75011	1.01635	-1.72195	0.0850777	0.682813
Dag1	281.068	-1.75034	1.44835	-1.2085	0.226854	0.841893
Zfp383	87.5217	-1.75241	1.18345	-1.48077	0.138668	0.756758
Srbd1	93.049	-1.75242	1.48077	-1.18345	0.236629	0.847226
Cep152	4.23301	-1.75446	2.57988	-0.680056	0.496469	0.930156
Zfp280b	507.624	-1.75561	0.933882	-1.87991	0.0601202	0.637727
Arhgef12	149.889	-1.7558	1.90036	-0.923927	0.355524	0.909523
Atp6v1a	117.181	-1.75593	1.36867	-1.28294	0.199512	0.825923
Pik3c2a	282.843	-1.75765	1.17096	-1.50104	0.133346	0.743258
Gm15708	20.8576	-1.75803	1.93509	-0.908499	0.363615	0.909523
Gm7173	7.29026	-1.75817	2.34968	-0.74826	0.454303	0.927802
Nfatc3	37.6284	-1.76017	1.75747	-1.00153	0.316569	0.896625
Ap1s1	19.833	-1.76216	1.41838	-1.24238	0.214098	0.83618
Adprm	237.514	-1.7632	1.62116	-1.08761	0.276766	0.882603
Ndufb6	185.359	-1.76452	1.33602	-1.32073	0.186591	0.808155
Rbm15	136.459	-1.76571	1.34269	-1.31505	0.188492	0.809024
Iqsec1	728.111	-1.766	1.27209	-1.38826	0.165056	0.785462
Cdyl2	110.16	-1.76702	1.4551	-1.21436	0.22461	0.84049
Riok3	316.657	-1.76815	1.89634	-0.932404	0.351128	0.909523
Tnks2	57.2121	-1.76946	1.31931	-1.3412	0.179856	0.803111
Ccnj	22.6644	-1.76951	1.81728	-0.973712	0.3302	0.903045
Igf2r	961.375	-1.76954	1.25498	-1.41002	0.158535	0.782996
Fbxl17	221.112	-1.77046	1.27131	-1.39263	0.163732	0.784743
Oxct1	19.2349	-1.77147	1.54258	-1.14838	0.250813	0.858674
Ahcyl2	120.024	-1.77246	1.317	-1.34583	0.178358	0.80226
Zc3h13	22.9801	-1.77316	1.64725	-1.07644	0.281731	0.883772
Kbtbd7	692.806	-1.77341	1.00995	-1.75593	0.0791009	0.670448
Fbxo46	344.096	-1.77423	1.21046	-1.46575	0.142718	0.764169
Gm11273	8.89511	-1.77615	1.5369	-1.15567	0.247816	0.855567
Phf20	239.722	-1.77622	1.09466	-1.62262	0.104671	0.700275
Rfxap	36.9704	-1.77672	1.62676	-1.09218	0.274754	0.879468
Gm11381	8.91763	-1.77703	1.99804	-0.889386	0.373795	0.909523
Vim	42.2807	-1.77706	1.76874	-1.00471	0.315038	0.896625
Wdr62	118.089	-1.77984	1.56237	-1.13919	0.254622	0.862467
Mroh2a	25.8414	-1.77989	1.85538	-0.959318	0.337399	0.90317
Gm10552	37.1803	-1.78012	1.2394	-1.43627	0.150924	0.772862
Ddrgk1	4.31509	-1.78012	2.56707	-0.693446	0.48803	0.927802
Gen1	20.8467	-1.78022	2.23451	-0.796694	0.425629	0.925803
Prc1	4430.76	-1.78129	1.00405	-1.7741	0.0760467	0.666788
Cep192	154.038	-1.78238	1.29388	-1.37754	0.168345	0.787215
Serpine2	842.304	-1.78331	1.01281	-1.76075	0.0782808	0.670151
Rab6a	80.7337	-1.78361	1.43437	-1.24348	0.213691	0.83618
Zfp964	19.8901	-1.78376	1.27982	-1.39376	0.163391	0.784743
Por	241.918	-1.78507	1.17728	-1.51626	0.129453	0.734299
Tm9sf4	289.589	-1.78516	1.33182	-1.34039	0.18012	0.803176
Ttc28	11.9448	-1.78598	1.92756	-0.92655	0.35416	0.909523
Cask	42.7386	-1.78625	1.82214	-0.980306	0.326935	0.900573
Numb	195.569	-1.78704	1.92072	-0.930399	0.352164	0.909523
Nsf	632.283	-1.7873	0.94486	-1.8916	0.0585437	0.634322
Kat5	35.9115	-1.78758	1.57374	-1.13588	0.256007	0.862651
Gm28078	42.8993	-1.78914	1.85619	-0.96388	0.335106	0.90317
Ccar2	17.7133	-1.78923	2.34339	-0.763522	0.445152	0.927802
Hars	4.25735	-1.79007	2.30151	-0.777781	0.436698	0.925803
Cap1	59.525	-1.79109	1.51103	-1.18534	0.235882	0.847226
Sar1b	118.41	-1.79199	1.04319	-1.71779	0.0858349	0.684681
Dnajc16	188.027	-1.79262	1.43	-1.25358	0.209996	0.83325
Eif3c	999.329	-1.79356	1.59792	-1.12243	0.261679	0.868005
Mrpl15	28.5219	-1.79393	1.29528	-1.38497	0.166061	0.787215
Rpl36	408.369	-1.79501	1.4581	-1.23106	0.218302	0.838716
Mier3	169.466	-1.79582	1.36383	-1.31674	0.187925	0.809024
Ppp2r2d	77.4714	-1.79648	1.59418	-1.1269	0.259786	0.866013
Cct2	216.501	-1.79745	1.2173	-1.47659	0.139784	0.758652
Rbm3	4.34038	-1.79859	2.09815	-0.857225	0.39132	0.916997
Gm29247	28.8239	-1.79899	1.51164	-1.19009	0.234011	0.844286
Actr3b	12.6952	-1.79923	2.08213	-0.864128	0.387517	0.915364
Arhgap19	81.3857	-1.79995	1.55658	-1.15635	0.24754	0.855264
Gm28048	91.6107	-1.80028	1.21919	-1.47662	0.139778	0.758652
Ing5	198.464	-1.80143	1.16071	-1.552	0.120661	0.727303
2008-03-01	31.9934	-1.80207	2.24813	-0.801589	0.422791	0.925803
Tmem116	30.417	-1.80236	1.67184	-1.07807	0.281002	0.883772
Gm43064	42.8627	-1.8026	1.54365	-1.16775	0.242907	0.851493
Saysd1	24.7916	-1.80429	1.7758	-1.01604	0.309611	0.892731
Fmo4	7.44472	-1.8057	2.64392	-0.682963	0.49463	0.929494
Pes1	194.939	-1.80677	0.898778	-2.01026	0.0444041	0.601231
Fam234a	24.7062	-1.80747	1.31328	-1.3763	0.168729	0.787215
Tmem164	159.615	-1.80842	1.02721	-1.76052	0.0783201	0.670151
B3gnt2	90.3913	-1.80996	1.25226	-1.44536	0.148357	0.768782
Arhgap5	13.315	-1.8104	2.34612	-0.771658	0.440317	0.925803
Pafah1b1	293.005	-1.81063	0.974728	-1.85758	0.0632289	0.647996
Kcnn2	28.9273	-1.81113	1.28926	-1.40478	0.160086	0.782996
Lmo7	520.568	-1.81177	1.08369	-1.67186	0.0945518	0.684721
Igf2bp3	76.0866	-1.81179	1.76459	-1.02675	0.304538	0.891742
Efl1	27.9571	-1.81225	1.61413	-1.12274	0.261549	0.868005
Atpaf1	4.58314	-1.81264	2.55193	-0.710302	0.477517	0.927802
Slc9a3r1	54.1569	-1.8135	1.27671	-1.42045	0.155476	0.779471
Fbxo8	447.613	-1.81536	1.15877	-1.56663	0.1172	0.720211
Gm38162	14.6473	-1.81648	2.2536	-0.806035	0.420223	0.925803
Cggbp1	55.2864	-1.82173	1.29874	-1.40269	0.16071	0.782996
Dnajc2	4.4187	-1.82176	2.39707	-0.759995	0.447258	0.927802
Tbcd	129.351	-1.82248	1.3226	-1.37795	0.168217	0.787215
Traip	468.098	-1.82258	1.20204	-1.51624	0.12946	0.734299
Btbd17	7.45637	-1.82338	2.4981	-0.729906	0.465448	0.927802
Hspb11	4.24276	-1.82397	2.372	-0.76896	0.441917	0.925803
Atp5c1	395.821	-1.824	1.26482	-1.4421	0.149275	0.770607
Hook2	47.2853	-1.8257	1.68064	-1.08631	0.27734	0.882837
Ythdf2	268.67	-1.82627	1.09517	-1.66757	0.095402	0.684721
Mcm9	57.7292	-1.83199	1.24197	-1.47507	0.140194	0.758652
Actn1	83.8373	-1.83266	1.71068	-1.0713	0.284033	0.885007
Vma21	4.34479	-1.83365	1.93669	-0.946794	0.343744	0.909316
Yif1b	60.7541	-1.83393	1.11655	-1.6425	0.100487	0.689485
Fam189b	4.45642	-1.83485	2.42243	-0.757443	0.448784	0.927802
Dab1	12.2865	-1.83512	1.70509	-1.07626	0.281811	0.883772
Swi5	64.6663	-1.83648	1.40723	-1.30503	0.191882	0.815329
Fam53b	58.7208	-1.83663	1.56918	-1.17044	0.241826	0.850486
Sec24b	13.9374	-1.838	1.84052	-0.998634	0.317972	0.896787
Usp46os1	7.59215	-1.83951	1.7431	-1.05531	0.291283	0.890473
Nedd1	104.546	-1.83983	1.19322	-1.5419	0.123099	0.727303
Ppip5k2	220.925	-1.84018	1.53985	-1.19503	0.232074	0.842589
Ypel2	98.0923	-1.84061	1.42273	-1.29372	0.195762	0.820705
Gpat4	216.28	-1.84063	1.4346	-1.28303	0.199481	0.825923
Rgs3	129.628	-1.84066	1.40057	-1.31422	0.188773	0.809243
Usp29	31.9457	-1.84096	1.61964	-1.13665	0.255685	0.862519
A930012L18Rik	6.11501	-1.84121	2.13389	-0.862841	0.388225	0.915915
Spon1	12.9846	-1.84259	2.15726	-0.854134	0.393031	0.918409
Gm4673	23.7904	-1.84372	1.43421	-1.28554	0.198604	0.825722
Gmds	101.45	-1.84897	1.4117	-1.30975	0.190282	0.811273
Usp1	37.5059	-1.85046	1.71822	-1.07697	0.281495	0.883772
Prdx4	11.0198	-1.85099	1.54799	-1.19574	0.231799	0.841998
Txlng	30.5599	-1.85404	1.66998	-1.11022	0.266905	0.870894
Mars	131.367	-1.85449	1.3658	-1.3578	0.174526	0.797204
Itgb5	30.0239	-1.8552	1.77551	-1.04488	0.296078	0.890473
Myo5a	90.4537	-1.8558	1.39348	-1.33178	0.182933	0.806041
AC156832.2	12.5631	-1.85645	1.65941	-1.11874	0.26325	0.868268
Ppme1	157.279	-1.85738	1.04967	-1.76949	0.0768126	0.667158
Uso1	84.1313	-1.85752	1.40855	-1.31874	0.187254	0.808839
Dsc2	67.0906	-1.85797	1.30155	-1.4275	0.153435	0.777565
Cenpj	620.104	-1.85807	1.49031	-1.24676	0.212485	0.83506
Samd11	71.9185	-1.85903	2.02229	-0.919269	0.357955	0.909523
Cmtm8	4.51562	-1.86072	2.18256	-0.852542	0.393914	0.918409
Ankrd28	106.429	-1.86172	1.56191	-1.19195	0.233281	0.843944
Sipa1l3	79.1485	-1.86322	1.37908	-1.35106	0.176675	0.80104
Trim24	74.3124	-1.8648	1.44373	-1.29165	0.196477	0.820873
Abat	46.6881	-1.86508	1.73136	-1.07723	0.281376	0.883772
Syt9	9.22518	-1.86545	2.60615	-0.715787	0.474123	0.927802
Pdk1	13.7922	-1.8655	1.72846	-1.07929	0.28046	0.883772
Nln	179.809	-1.86607	1.65268	-1.12912	0.258849	0.865134
Pcbp3	70.0216	-1.8675	1.47331	-1.26756	0.204955	0.829228
Exoc4	156.323	-1.86795	1.31817	-1.41708	0.15646	0.782221
Ak6	84.5099	-1.86979	1.32851	-1.40744	0.159297	0.782996
Xpo7	123.195	-1.86998	0.9983	-1.87316	0.0610463	0.637845
Wdr45	24.7745	-1.87086	1.77816	-1.05213	0.292739	0.890473
Als2	72.9836	-1.87308	1.48627	-1.26026	0.207577	0.830662
Gm42936	11.1322	-1.87341	1.42646	-1.31333	0.189072	0.809806
1700018B24Rik	22.3431	-1.87544	1.55529	-1.20584	0.227877	0.841893
Mad2l1bp	5.93806	-1.87571	2.44951	-0.765751	0.443824	0.927688
Hist1h4d	6.1048	-1.87627	1.92144	-0.976491	0.328821	0.901558
Taf9	83.1298	-1.87695	1.32686	-1.41458	0.157191	0.782996
Wwc2	449.299	-1.87835	1.14854	-1.63543	0.10196	0.693214
Npffr2	55.1523	-1.88058	1.34136	-1.402	0.160916	0.782996
Armc1	179.725	-1.88259	1.27	-1.48235	0.138246	0.75592
A330093E20Rik	38.6075	-1.88466	1.0719	-1.75824	0.0787071	0.670151
Zfp341	32.7271	-1.88631	1.87533	-1.00586	0.314485	0.896379
Matr3	278.147	-1.88842	0.9979	-1.89239	0.0584386	0.633894
Uhrf1bp1l	20.7668	-1.88892	1.92687	-0.980305	0.326936	0.900573
BC051019	22.9331	-1.88927	1.66305	-1.13603	0.255943	0.862651
Dctn2	90.4061	-1.88962	1.22786	-1.53895	0.123816	0.727303
Mkks	50.5342	-1.89039	1.35993	-1.39006	0.16451	0.784748
Ppm1d	28.0026	-1.8905	1.60187	-1.18018	0.237928	0.847413
Adgrl3	39.9028	-1.89069	2.35186	-0.803913	0.421447	0.925803
Il1rap	11.1673	-1.89126	1.85655	-1.01869	0.308349	0.892731
Cdyl	44.0581	-1.89211	1.42201	-1.33058	0.183326	0.806386
Thyn1	28.6152	-1.89259	1.82294	-1.03821	0.299174	0.890473
Spint1	771.211	-1.89271	0.831625	-2.27592	0.022851	0.500949
Pcmtd1	4.51195	-1.89325	2.18032	-0.868336	0.385211	0.914659
Abcf2	446.683	-1.89354	1.19916	-1.57906	0.114322	0.716201
Nedd8	42.7058	-1.89361	1.14086	-1.65981	0.0969525	0.684721
Tonsl	107.139	-1.89391	1.48272	-1.27732	0.201489	0.825923
Pde1c	2.89889	-1.89745	3.65208	-0.519553	0.603375	0.956518
Lrmda	10.6682	-1.89998	2.11817	-0.89699	0.369724	0.909523
Rad54l2	82.897	-1.90066	1.8216	-1.0434	0.296765	0.890473
Rrp7a	139.053	-1.90304	1.12766	-1.6876	0.0914874	0.684721
Tns3	19.1074	-1.90518	2.23094	-0.853979	0.393117	0.918409
Tsga10	2.80557	-1.90589	3.16939	-0.601343	0.547612	0.944777
9930014A18Rik	93.861	-1.90698	1.20437	-1.58338	0.113335	0.71372
Slc26a6	530.428	-1.90713	0.933312	-2.0434	0.0410129	0.591417
Zfp512b	76.4425	-1.91035	1.44499	-1.32205	0.186151	0.808155
Pdf	44.1856	-1.91037	1.98828	-0.960816	0.336645	0.90317
Dolk	31.0219	-1.911	1.63499	-1.16881	0.242479	0.851189
Il17f	7.6304	-1.91202	2.27392	-0.840847	0.400433	0.921076
Gmnn	30.5063	-1.91237	1.80365	-1.06028	0.289018	0.890473
Nr5a2	56.113	-1.91301	1.5042	-1.27178	0.203452	0.827656
Rpgrip1l	2.80055	-1.91453	2.64772	-0.723087	0.469627	0.927802
Isca2	2.81515	-1.91751	3.07952	-0.622665	0.533505	0.93764
Ola1	9.64641	-1.91798	2.13836	-0.89694	0.369751	0.909523
Ptbp2	140.721	-1.91857	1.25267	-1.53158	0.125625	0.730618
Gm43737	18.1298	-1.91901	1.72303	-1.11374	0.26539	0.870894
Nars	129.094	-1.92037	1.38162	-1.38994	0.164546	0.784748
Dnm2	474.699	-1.92223	1.30502	-1.47295	0.140764	0.759772
Ranbp1	16.2431	-1.92285	1.79085	-1.07371	0.282954	0.884318
Usp5	295.649	-1.92365	1.09475	-1.75715	0.0788914	0.670318
Usp22	131.868	-1.92516	1.09973	-1.75058	0.0800179	0.671664
Vat1	43.0414	-1.92639	1.37248	-1.40358	0.160443	0.782996
AC153856.4	4.61284	-1.92866	2.21292	-0.871544	0.383457	0.913375
Yaf2	21.1183	-1.92971	2.19399	-0.879546	0.379105	0.911099
Casc3	60.5253	-1.93152	1.17713	-1.64087	0.100824	0.690811
Gm38393	6.17346	-1.93304	2.2721	-0.850771	0.394897	0.918409
1700020I14Rik	2.95356	-1.9332	3.13899	-0.615866	0.537983	0.939905
Utrn	36.6489	-1.9364	1.82981	-1.05825	0.289941	0.890473
Nucks1	13.2556	-1.93668	1.60497	-1.20668	0.227555	0.841893
Traf5	31.0999	-1.93758	1.41322	-1.37104	0.170361	0.790135
Igfbp7	2.93754	-1.93813	2.55949	-0.757234	0.44891	0.927802
Usp47	177.574	-1.93861	1.61713	-1.1988	0.230607	0.841893
[truncated: 1,590 more rows]

## Sheet: DE FC>10
List of genes with FC>10, FPKM>1
Gene	baseMean	log2FoldChange	lfcSE	stat	pvalue	padj
Zfp954	88.9221	-22.4329	2.78993	-8.04068	8.93426e-16	8.62514e-12
Vmn2r25	140.592	-22.0532	2.85972	-7.71167	1.24179e-14	3.99607e-11
Mlxipl	81.7745	-7.87081	2.15232	-3.6569	0.000255286	0.0770166
Abcc4	156.919	-7.83836	1.69738	-4.61791	3.87624e-06	0.00748425
Abcb11	156.103	-7.81019	2.33365	-3.34676	0.000817608	0.154768
Foxj2	56.3414	-7.33362	2.49558	-2.93864	0.00329656	0.276739
Crtap	54.0042	-7.2726	1.8857	-3.85672	0.000114919	0.0693687
Tank	225.497	-7.24575	1.89117	-3.83137	0.000127433	0.0693687
Wars2	46.9241	-7.06925	1.9018	-3.71713	0.000201497	0.0744659
Ccdc97	45.5691	-7.02741	2.11322	-3.32546	0.000882739	0.157907
Mdm1	134.558	-6.936	2.1116	-3.2847	0.0010209	0.175996
Akap11	81.5891	-6.87958	2.03169	-3.38614	0.000708839	0.15207
Hdac5	38.1092	-6.76993	2.42172	-2.79551	0.00518179	0.343721
Ripk2	37.9915	-6.76574	2.10691	-3.21122	0.00132172	0.202538
Nol4	36.5729	-6.71021	2.05761	-3.26117	0.00110952	0.179004
Stx7	35.1887	-6.65417	2.49148	-2.67077	0.00756767	0.370854
Chml	34.0213	-6.6058	2.54751	-2.59304	0.0095131	0.402805
Pgrmc1	65.6161	-6.56183	2.13516	-3.07322	0.00211761	0.246306
Fmn1	32.9602	-6.56009	2.50845	-2.61519	0.00891768	0.394966
Dffa	32.6719	-6.54772	2.18441	-2.99748	0.00272223	0.262489
Aph1b	63.0959	-6.54667	1.69959	-3.8519	0.000117204	0.0693687
Pex11a	31.1401	-6.47794	2.39157	-2.70866	0.00675555	0.368749
Gm12290	31.1076	-6.47674	2.77026	-2.33796	0.0193894	0.456836
Gm15691	29.4106	-6.39497	2.41054	-2.65292	0.00797979	0.377632
Iqgap1	122.862	-6.3645	1.86142	-3.41916	0.00062815	0.142612
Tuft1	27.8772	-6.31728	2.02803	-3.11499	0.0018395	0.227673
Nsun5	27.3315	-6.29129	2.10284	-2.9918	0.00277335	0.262489
Snrpb	26.7634	-6.25977	1.69634	-3.69017	0.000224107	0.0745215
Camkv	26.3153	-6.23445	2.45711	-2.53731	0.0111707	0.404095
Cd180	26.0374	-6.21913	2.10994	-2.94753	0.00320319	0.275421
Atp11c	49.3363	-6.1551	1.92603	-3.19575	0.00139468	0.203518
Cep63	23.474	-6.07062	2.44852	-2.4793	0.0131641	0.420037
Pif1	23.2902	-6.05875	2.44492	-2.4781	0.0132085	0.420037
Adad2	21.4712	-5.94142	2.06174	-2.88175	0.00395471	0.307101
Ppm1e	21.3157	-5.93114	2.82033	-2.103	0.0354661	0.570755
Krt76	21.2661	-5.92828	2.78386	-2.12952	0.0332113	0.567047
Stk31	21.2436	-5.92672	1.8649	-3.17804	0.00148276	0.209822
Wdr59	21.0063	-5.90913	2.07879	-2.84258	0.00447496	0.328391
Klhl11	20.4393	-5.8699	1.84893	-3.17475	0.00149966	0.209822
Snapc1	40.1066	-5.85871	1.78858	-3.27562	0.0010543	0.178565
Ift172	40.0179	-5.8538	1.83384	-3.1921	0.00141244	0.203518
Dlec1	20.071	-5.84317	2.15565	-2.71063	0.00671549	0.368749
Higd1c	19.9967	-5.83968	2.78008	-2.10055	0.0356809	0.570755
Ina	19.8315	-5.82786	2.16981	-2.68589	0.00723371	0.368749
Osbpl3	19.6788	-5.81616	2.40186	-2.42153	0.0154554	0.434238
Pcdh10	19.2074	-5.78125	2.39748	-2.41139	0.0158919	0.434238
Tob1	118.911	-5.73918	2.04892	-2.80107	0.00509331	0.343721
Arf2	18.5644	-5.73191	2.28852	-2.50464	0.0122576	0.408053
Gcom1	18.2458	-5.7061	2.29484	-2.48649	0.0129011	0.417944
Fdxr	17.7216	-5.66504	2.36702	-2.39332	0.0166967	0.434238
Enox2	34.6231	-5.65492	1.5917	-3.55275	0.000381221	0.0994679
Tmem55a	17.3667	-5.63725	2.34918	-2.39967	0.0164099	0.434238
Ttc13	17.2355	-5.62736	1.96879	-2.85829	0.00425929	0.318754
Fam122a	17.2102	-5.62114	1.99802	-2.81335	0.00490278	0.341529
Snx15	17.0743	-5.61265	1.81888	-3.08578	0.00203019	0.241969
Gsdmc4	17.0845	-5.61136	2.14076	-2.6212	0.00876207	0.393437
Sidt1	16.6973	-5.57887	2.04323	-2.73041	0.00632557	0.365671
Slc25a33	33.0076	-5.57368	1.85736	-3.00086	0.00269214	0.262489
Sgk1	240.341	-5.56156	1.47709	-3.76522	0.000166405	0.0698465
Cyb5rl	16.3366	-5.54691	1.88005	-2.9504	0.00317363	0.275421
Ogfod1	66.0038	-5.54467	1.70342	-3.25502	0.00113384	0.179004
Rnf11	32.0389	-5.52943	1.85609	-2.97908	0.00289115	0.268161
Noc3l	16.0306	-5.52182	2.56977	-2.14876	0.0316532	0.553858
Crym	31.7838	-5.51593	1.96422	-2.8082	0.00498188	0.341529
Acvr1	31.9317	-5.5137	2.27117	-2.4277	0.015195	0.434238
Cwc27	15.7671	-5.49618	2.83646	-1.93769	0.0526606	0.620911
Parg	15.2322	-5.44776	2.29161	-2.37726	0.0174416	0.435636
Il2ra	14.88	-5.41181	2.86211	-1.89084	0.0586453	0.63471
Mmp16	14.8657	-5.4108	2.42488	-2.23137	0.0256565	0.514986
Fosl2	14.8394	-5.40904	2.47897	-2.18197	0.029112	0.535328
Arl3	143.639	-5.40264	1.65745	-3.25961	0.00111566	0.179004
Txndc12	45.7343	-5.39307	1.83221	-2.94348	0.00324542	0.275421
Nsl1	14.6225	-5.38607	2.55062	-2.11167	0.034715	0.570755
Ccdc103	14.3845	-5.36351	2.89529	-1.8525	0.0639543	0.650583
Cdc123	14.2259	-5.34938	2.41715	-2.21309	0.0268911	0.527656
Ppp6r1	106.376	-5.33923	1.78377	-2.99322	0.0027605	0.262489
Dbh	13.913	-5.31691	2.83022	-1.87862	0.0602962	0.637727
Zfp345	13.8714	-5.31385	2.4113	-2.20373	0.0275433	0.52979
Tbl2	27.1615	-5.28743	1.87365	-2.82199	0.0047726	0.341529
Maob	13.6251	-5.28614	2.26429	-2.33457	0.0195661	0.456836
Rars2	13.5795	-5.28176	2.83043	-1.86606	0.0620331	0.642561
Got1l1	13.5752	-5.28112	2.41884	-2.18333	0.0290115	0.535328
Enpp2	42.6005	-5.26603	1.91359	-2.75191	0.00592482	0.362014
Fam92a	26.5826	-5.26123	1.76765	-2.97639	0.0029166	0.268161
Otud6b	13.3673	-5.2609	2.16573	-2.42916	0.0151338	0.434238
Gnmt	13.3628	-5.25632	2.54135	-2.06832	0.03861	0.585144
Pyroxd1	13.3548	-5.25613	2.17699	-2.4144	0.015761	0.434238
Wdr27	13.1925	-5.23758	2.61925	-1.99965	0.0455386	0.604831
Dtwd2	12.9	-5.20546	2.90751	-1.79035	0.073397	0.664658
Polr2m	12.7893	-5.19758	1.96797	-2.64109	0.00826408	0.379912
Dnase1l3	12.6701	-5.17944	2.9396	-1.76195	0.0780774	0.670151
Gm14164	12.6361	-5.17891	2.51614	-2.05827	0.0395638	0.589823
Hoxa10	12.5548	-5.16937	2.09296	-2.46989	0.0135154	0.425008
Zfp346	12.5664	-5.16812	1.89102	-2.73297	0.00627653	0.365671
Edn1	12.516	-5.16187	2.40196	-2.14902	0.0316326	0.553858
Ankzf1	28.773	-5.15211	1.81316	-2.8415	0.00449012	0.328391
Lmbrd2	39.2619	-5.14571	2.04372	-2.51781	0.0118087	0.408053
Aqp1	32.3921	-5.14337	2.61934	-1.96361	0.0495752	0.607122
Lss	81.2001	-5.13167	1.43621	-3.57306	0.00035283	0.0946171
Slc16a9	12.0905	-5.11479	2.4657	-2.07437	0.0380447	0.585144
Galnt12	11.9969	-5.10015	2.01	-2.53739	0.0111683	0.404095
Celsr3	11.8447	-5.0851	2.88925	-1.76	0.078407	0.670151
Slc35b2	75.9014	-5.07004	1.87393	-2.70556	0.00681892	0.368749
Efhc1	11.7034	-5.06564	2.38134	-2.12722	0.0334015	0.567047
Nudt19	28.8208	-5.04357	2.25029	-2.2413	0.0250065	0.512554
Mutyh	186.59	-5.02263	1.91079	-2.62856	0.00857475	0.388641
Fmo3	11.322	-5.01844	2.88545	-1.73922	0.0819957	0.672287
Bbs10	11.2657	-5.01313	2.42367	-2.06841	0.0386019	0.585144
Ctsl	11.1998	-5.00302	2.87375	-1.74093	0.0816951	0.671664
Glb1l2	10.9849	-4.97644	2.85278	-1.74442	0.0810867	0.671664
Tial1	34.9664	-4.9745	2.20723	-2.25374	0.0242127	0.507049
Hist2h3b	10.9564	-4.97078	2.44096	-2.03641	0.0417097	0.594067
Adcy2	10.8564	-4.95722	2.55109	-1.94318	0.0519945	0.620292
Slc26a8	10.8556	-4.95691	2.93893	-1.68664	0.0916736	0.684721
2014-09-01	34.0027	-4.94113	1.62653	-3.03783	0.00238285	0.258472
Rrp15	10.7415	-4.9406	2.32845	-2.12184	0.0338511	0.568163
Ruvbl1	10.6757	-4.93665	2.05303	-2.40457	0.0161914	0.434238
Mtmr10	46.1592	-4.93595	1.83998	-2.68262	0.00730488	0.368749
Rmnd1	10.6836	-4.93576	2.39573	-2.06023	0.0393761	0.589823
Ddx21	78.8536	-4.93011	2.1626	-2.27972	0.0226244	0.498666
Pwp1	21.2188	-4.92373	2.08977	-2.35611	0.0184676	0.448092
C1galt1c1	182.114	-4.91832	1.87076	-2.62904	0.00856253	0.388641
Dhx35	159.738	-4.91419	1.32502	-3.70878	0.000208264	0.0744659
Zcwpw1	20.7408	-4.88412	2.2638	-2.15749	0.0309675	0.550137
Mgam	10.2896	-4.88059	2.45972	-1.98421	0.0472329	0.605268
H6pd	10.1756	-4.86644	2.53817	-1.9173	0.0551994	0.628414
Clec10a	32.1794	-4.85681	1.75102	-2.7737	0.00554224	0.349705
Timm44	155.092	-4.85133	1.45892	-3.32529	0.000883258	0.157907
Syt5	10.0461	-4.8465	2.37574	-2.04	0.0413508	0.593036
Prmt3	9.98116	-4.83798	2.88874	-1.67477	0.0939786	0.684721
Yes1	9.92465	-4.82632	1.99919	-2.41414	0.0157725	0.434238
Tmem110	9.863	-4.82345	2.14976	-2.24372	0.0248506	0.51153
Fbxo9	42.9825	-4.81887	1.96456	-2.4529	0.0141708	0.428057
Tpr	42.095	-4.81867	1.85973	-2.59106	0.00956822	0.403369
Adh4	9.77288	-4.8059	2.9373	-1.63616	0.101806	0.693111
Tril	31.1417	-4.803	2.32424	-2.06649	0.0387825	0.585144
Trpc3	9.72725	-4.79892	2.58527	-1.85626	0.063417	0.648769
Nbn	9.68709	-4.79259	2.42274	-1.97817	0.0479095	0.606184
Tssc4	18.935	-4.79213	1.90941	-2.50974	0.0120821	0.408053
Ccdc122	9.55018	-4.77224	2.23726	-2.13307	0.0329187	0.564471
Rnf207	9.51836	-4.77173	2.16736	-2.20163	0.0276915	0.530424
Zmat2	9.51138	-4.76972	2.42112	-1.97005	0.048833	0.607122
Prkar2b	18.9448	-4.76397	1.8579	-2.56417	0.0103422	0.404095
Tnfsf10	9.45879	-4.76163	2.5967	-1.83373	0.0666948	0.657677
Slc16a12	9.4171	-4.75235	2.51732	-1.88786	0.0590448	0.636257
Prg4	96.7081	-4.73739	2.63947	-1.79483	0.072681	0.664658
Amigo1	9.32209	-4.73611	2.52014	-1.8793	0.0602034	0.637727
Adamts19	9.24697	-4.72847	2.45019	-1.92984	0.0536267	0.622999
Ugt8a	9.22487	-4.72431	2.91388	-1.62131	0.104951	0.700647
Mx1	18.5169	-4.7109	2.57299	-1.8309	0.0671148	0.658722
Gnpda2	29.0931	-4.70815	1.87303	-2.51366	0.0119487	0.408053
Rnh1	9.08172	-4.70225	2.95279	-1.59248	0.111278	0.708375
Tmed5	9.05949	-4.69881	2.43169	-1.93232	0.0533199	0.620911
Cenpl	9.03136	-4.69411	2.59298	-1.81031	0.0702472	0.664658
Spock1	28.6548	-4.68021	2.27549	-2.05679	0.0397063	0.589823
Naa16	86.1903	-4.67845	1.86735	-2.50539	0.0122316	0.408053
Fam171a1	8.88124	-4.66899	2.62051	-1.78171	0.0747962	0.664658
Wdr3	8.8745	-4.66662	2.45343	-1.90208	0.0571612	0.632893
Lats2	28.1496	-4.6613	1.72459	-2.70284	0.00687498	0.368749
Atrip	8.78396	-4.65668	2.21061	-2.10651	0.0351598	0.570755
Snapc4	17.667	-4.65509	1.99242	-2.33641	0.0194701	0.456836
Ppard	8.77423	-4.65274	2.28351	-2.03754	0.0415959	0.594067
1700028K03Rik	8.78388	-4.6501	1.99825	-2.32708	0.019961	0.464346
Aldh16a1	8.69984	-4.63823	2.52084	-1.83995	0.0657749	0.657677
Chrm3	136.227	-4.6377	1.92874	-2.40452	0.0161937	0.434238
Mfsd8	8.64163	-4.63165	2.56637	-1.80475	0.0711139	0.664658
Dmbt1	16.8552	-4.61994	1.99507	-2.31568	0.0205758	0.47094
Ankrd42	8.47968	-4.60373	2.25679	-2.03994	0.0413563	0.593036
Gm13068	8.46319	-4.60134	2.61657	-1.75854	0.0786562	0.670151
Slc25a36	8.45125	-4.59615	2.57005	-1.78836	0.0737187	0.664658
Trp53	16.9153	-4.58743	2.19676	-2.08827	0.0367735	0.578634
Adarb1	8.35541	-4.58253	2.04924	-2.23621	0.0253381	0.514125
Mpp2	8.2911	-4.56944	2.94388	-1.55218	0.120619	0.727303
Ccnh	16.0724	-4.55481	1.89281	-2.40637	0.0161119	0.434238
Mpp4	8.14859	-4.54044	2.26442	-2.00512	0.0449497	0.601779
Commd10	25.9463	-4.53249	2.54965	-1.77769	0.0754551	0.665629
Lepr	8.01479	-4.52089	2.12751	-2.12496	0.0335897	0.567047
Letmd1	8.0076	-4.5207	2.27339	-1.98853	0.0467535	0.605037
Snapc3	34.6424	-4.5092	1.69491	-2.66043	0.00780409	0.374829
Las1l	15.5426	-4.50511	1.73327	-2.5992	0.00934406	0.398798
Pex5	107.933	-4.50136	1.5684	-2.87004	0.00410422	0.311985
Ubn2	34.2701	-4.49624	1.8224	-2.4672	0.0136173	0.426822
Zfp800	7.87711	-4.4956	2.56935	-1.7497	0.0801693	0.671664
Foxp1	15.8623	-4.49275	2.18378	-2.05733	0.0396542	0.589823
Dlg3	7.84963	-4.49034	2.62686	-1.70939	0.0873779	0.684721
Ankrd10	7.82734	-4.48545	2.5084	-1.78818	0.0737476	0.664658
Atxn7l3b	7.79971	-4.4819	2.65243	-1.68973	0.0910787	0.684721
Prkra	7.78459	-4.48029	2.98269	-1.5021	0.133072	0.742559
Esrp2	7.77049	-4.47811	2.67199	-1.67594	0.0937491	0.684721
Cln3	7.78044	-4.47753	2.96751	-1.50885	0.131337	0.739756
Prkacb	50.1955	-4.45967	1.85953	-2.39828	0.0164725	0.434238
Mras	7.66623	-4.45858	2.96266	-1.50492	0.132344	0.741524
Dna2	305.681	-4.45667	1.70502	-2.61385	0.00895275	0.394966
Gas2l1	7.64587	-4.45313	2.58905	-1.71999	0.0854347	0.682813
Prelp	7.64964	-4.45265	2.67734	-1.66309	0.0962943	0.684721
Pgm1	7.64578	-4.45195	2.05084	-2.1708	0.0299465	0.545479
Idi1	7.64822	-4.4493	2.27601	-1.95487	0.0505984	0.611361
Tmem135	33.5184	-4.44143	1.96749	-2.25741	0.0239823	0.504412
Plekha6	100.958	-4.4369	1.47395	-3.0102	0.00261074	0.262489
Slc35f5	7.51199	-4.42783	2.49559	-1.77426	0.0760197	0.666788
Gm15912	7.46197	-4.41553	3.01125	-1.46634	0.142555	0.764169
Sf3b4	7.41674	-4.40496	2.29013	-1.92345	0.0544236	0.628414
9930038B18Rik	7.27917	-4.38086	2.64654	-1.65531	0.0978608	0.684721
Mlh3	7.26091	-4.37888	3.01802	-1.45091	0.146804	0.766978
Abhd10	14.7894	-4.3787	2.63891	-1.65928	0.0970591	0.684721
Lrp12	31.5111	-4.37018	1.78196	-2.45245	0.0141888	0.428057
Pde4d	31.5831	-4.36869	1.56778	-2.78654	0.0053274	0.345173
Rnf145	47.3856	-4.36291	1.70586	-2.5576	0.0105397	0.404095
Klhdc8b	7.16925	-4.35629	2.66082	-1.6372	0.101589	0.692121
Coro7	7.12751	-4.35361	2.4641	-1.76681	0.0772596	0.667739
Tmem216	7.04439	-4.33728	2.72497	-1.59168	0.111456	0.708406
Rpgr	7.03923	-4.33064	2.5519	-1.69702	0.089692	0.684721
Tmem159	7.01976	-4.32922	2.54139	-1.70348	0.0884775	0.684721
Hspa13	6.98743	-4.32447	2.97595	-1.45314	0.146185	0.766978
Ap3b2	18.4615	-4.32018	2.40107	-1.79927	0.0719763	0.664658
Dpy19l2	6.96666	-4.32013	3.03395	-1.42393	0.154467	0.778705
Gulo	46.1472	-4.31988	1.54865	-2.78945	0.00527978	0.344398
Bst2	6.96134	-4.319	2.70127	-1.59888	0.109847	0.70583
1700060J05Rik	6.92359	-4.30525	2.19701	-1.9596	0.0500429	0.608181
Eif2b5	13.7872	-4.3032	1.78429	-2.41172	0.0158776	0.434238
Fam3b	6.89967	-4.3015	2.54259	-1.69178	0.0906879	0.684721
Brd3	13.6073	-4.27317	1.97749	-2.1609	0.030703	0.54992
Fbxo15	6.69186	-4.25998	2.52424	-1.68763	0.0914828	0.684721
Naaa	6.6657	-4.25416	2.14771	-1.98079	0.0476148	0.605268
Btg1	20.6642	-4.25167	1.85435	-2.2928	0.0218593	0.489628
Gm11659	6.65375	-4.25149	3.03121	-1.40257	0.160744	0.782996
Rsrc1	17.6477	-4.24909	2.4093	-1.76362	0.077796	0.670151
Erf	6.64079	-4.24752	2.21422	-1.91829	0.0550742	0.628414
Ocln	101.481	-4.24605	1.83107	-2.31889	0.020401	0.469272
Zfp955a	6.61137	-4.24441	2.69211	-1.57661	0.114884	0.716289
Ribc1	20.5099	-4.24039	2.10837	-2.01122	0.0443024	0.601231
Vkorc1l1	62.6239	-4.23792	2.19158	-1.93373	0.0531465	0.620911
Gm16283	6.56459	-4.23108	2.65717	-1.59232	0.111312	0.708375
Lamc2	43.272	-4.22987	1.75029	-2.41667	0.0156634	0.434238
Igfbp6	6.53694	-4.22422	3.06709	-1.37727	0.168428	0.787215
Eral1	6.52088	-4.22315	2.34641	-1.79983	0.0718875	0.664658
Ccnd3	76.3504	-4.21035	1.76929	-2.37968	0.0173276	0.435636
Pak7	324.414	-4.20944	1.52493	-2.76041	0.00577282	0.359864
Cldn12	38.3552	-4.19525	1.73098	-2.42363	0.0153661	0.434238
Pcmtd2	41.9634	-4.19383	1.87328	-2.23876	0.0251715	0.51267
Rab26	6.37227	-4.18922	2.52589	-1.65851	0.0972141	0.684721
Dusp18	12.6786	-4.17893	1.81498	-2.30247	0.0213089	0.480731
Smyd4	12.7792	-4.17456	2.20084	-1.8968	0.0578539	0.632893
Ints7	6.31531	-4.1743	2.21882	-1.88132	0.0599283	0.637727
Ccpg1	116.119	-4.17276	2.04012	-2.04535	0.0408207	0.591417
1700001L05Rik	27.6548	-4.17264	1.56833	-2.66056	0.00780118	0.374829
Shq1	6.30587	-4.17257	2.24599	-1.85779	0.063199	0.647996
Guf1	12.6553	-4.16744	2.06168	-2.02138	0.04324	0.600927
Slc26a5	6.26046	-4.16719	2.69261	-1.54764	0.121709	0.727303
Dazap1	134.466	-4.16147	1.33252	-3.123	0.00179018	0.227673
Dzip3	12.5839	-4.16115	1.92284	-2.16407	0.0304593	0.548608
Bcap29	6.2275	-4.15544	2.58846	-1.60537	0.108413	0.704354
Akr1c21	6.19984	-4.15165	3.02793	-1.37112	0.170338	0.790135
Sri	6.18577	-4.15004	2.55605	-1.62361	0.104458	0.700275
Mettl17	33.7819	-4.14807	2.06906	-2.00481	0.0449834	0.601779
C87198	6.15897	-4.14104	2.16309	-1.91441	0.0555675	0.63
4930566F21Rik	12.4609	-4.13625	2.13894	-1.93378	0.0531399	0.620911
Akap8	6.13139	-4.13459	2.67178	-1.5475	0.121742	0.727303
Gm11944	6.11536	-4.13047	2.69628	-1.53191	0.125544	0.730618
Gm15756	6.11752	-4.13033	2.54075	-1.62564	0.104027	0.699842
Ing4	19.6916	-4.12957	1.96793	-2.09843	0.0358669	0.570755
4930548H24Rik	12.3181	-4.11818	2.18147	-1.8878	0.0590528	0.636257
Blzf1	19.4071	-4.11335	1.6056	-2.56187	0.010411	0.404095
Csmd1	38.8652	-4.09868	2.18788	-1.87336	0.061019	0.637845
Gria4	19.3529	-4.09818	2.60276	-1.57455	0.11536	0.716289
Zfat	5.9244	-4.0862	2.6903	-1.51887	0.128796	0.734299
Spg11	117.791	-4.08206	1.73939	-2.34683	0.0189337	0.451433
Ube2e1	178.594	-4.08027	1.53022	-2.66646	0.00766539	0.371868
Anp32e	5.89284	-4.07558	2.20397	-1.8492	0.0644296	0.65163
Vps4b	15.2096	-4.07117	2.13576	-1.90619	0.0566252	0.631246
Vmac	103.132	-4.05967	2.48255	-1.63529	0.101989	0.693214
Xylb	18.6979	-4.04924	2.54146	-1.59327	0.111099	0.708375
Phactr3	49.2774	-4.04654	2.04008	-1.98352	0.0473097	0.605268
Atpaf2	43.321	-4.04149	2.18009	-1.85382	0.0637653	0.649554
Pls1	18.5236	-4.03943	2.0985	-1.92491	0.0542401	0.627859
Gm20422	37.1842	-4.03329	2.19626	-1.83643	0.0662935	0.657677
Hip1	153.963	-4.02633	2.0397	-1.97398	0.0483838	0.607122
Map2k7	24.928	-4.02458	1.89051	-2.12883	0.0332687	0.567047
Dgke	63.5695	-4.02212	1.56413	-2.57148	0.0101265	0.404095
Tbca	5.65565	-4.01867	2.39781	-1.67597	0.0937433	0.684721
L2hgdh	11.3491	-4.0067	1.99784	-2.00551	0.044908	0.601779
Snrnp25	5.62644	-4.00494	2.27108	-1.76345	0.0778244	0.670151
Slit2	88.8644	-3.99761	1.695	-2.35846	0.0183508	0.448092
Bbs5	11.2312	-3.99675	1.79001	-2.23281	0.0255614	0.514986
Cdc40	11.2378	-3.99579	1.89749	-2.10582	0.0352196	0.570755
Ighmbp2	24.0188	-3.99475	1.5355	-2.6016	0.00927899	0.398798
Prkab2	5.55812	-3.99261	2.69378	-1.48216	0.138299	0.75592
Tmem182	17.5417	-3.98292	1.75684	-2.2671	0.0233844	0.502867
Mark3	30.4823	-3.97927	1.76029	-2.26058	0.0237854	0.502867
Cd200	5.50904	-3.97634	2.32565	-1.70977	0.0873079	0.684721
Psd2	17.6151	-3.97231	1.56665	-2.53555	0.0112271	0.404095
Olfr1349	11.0294	-3.96569	2.01115	-1.97185	0.0486263	0.607122
Crem	5.4458	-3.96318	3.12714	-1.26735	0.205031	0.829228
Mapk11	13.7507	-3.95846	1.94563	-2.03454	0.0418974	0.595239
Zcrb1	5.40464	-3.95526	2.36285	-1.67393	0.0941434	0.684721
Slc39a9	29.914	-3.94874	1.68462	-2.34399	0.0190786	0.451433
Zdhhc20	100.972	-3.94813	1.85949	-2.12323	0.0337348	0.567379
Ceacam10	5.37498	-3.94321	2.63142	-1.49851	0.134001	0.745501
Ryr2	68.7028	-3.93172	2.23583	-1.7585	0.0786623	0.670151
Gm15496	5.33166	-3.92887	2.43747	-1.61186	0.106992	0.704354
Ccdc138	22.3739	-3.92878	2.14286	-1.83343	0.0667387	0.657677
Wdr17	106.042	-3.92234	2.00331	-1.95793	0.050238	0.608529
Cyp46a1	5.27994	-3.92188	2.3052	-1.70132	0.0888829	0.684721
Kctd2	5.28926	-3.91824	2.78177	-1.40854	0.15897	0.782996
Coro2a	10.6921	-3.91249	2.20994	-1.77041	0.0766597	0.667158
Zfp235	29.0001	-3.90352	1.74573	-2.23604	0.0253494	0.514125
Ppid	28.7061	-3.90183	1.96695	-1.98369	0.0472903	0.605268
Herpud2	635.917	-3.89946	1.61186	-2.41923	0.0155533	0.434238
Rab5b	22.8283	-3.89789	2.10161	-1.85471	0.0636372	0.649422
Arih2	89.4782	-3.89361	1.8158	-2.1443	0.0320092	0.556585
Hist3h2a	10.2064	-3.88801	1.92193	-2.02297	0.0430762	0.600927
Sult4a1	46.4057	-3.88691	1.53242	-2.53645	0.0111983	0.404095
Zfp930	5.14898	-3.88438	2.32933	-1.66759	0.0953964	0.684721
Ppp1cc	170.407	-3.88437	1.21513	-3.19667	0.00139024	0.203518
Eaf1	10.4915	-3.88355	2.06735	-1.87851	0.0603113	0.637727
Wdfy4	34.0771	-3.88226	1.56002	-2.48859	0.012825	0.416878
Pno1	248.713	-3.86854	1.02684	-3.76741	0.000164947	0.0698465
Ipp	39.5738	-3.8677	1.61504	-2.3948	0.0166295	0.434238
Bbip1	16.4298	-3.86164	1.75277	-2.20316	0.0275832	0.52979
Blvra	5.06464	-3.86027	3.15138	-1.22495	0.220595	0.838716
Brd7	27.9562	-3.85076	1.76136	-2.18624	0.0287981	0.535328
Acadvl	5.03738	-3.84984	2.7845	-1.38259	0.166789	0.787215
Rtn3	22.0484	-3.84809	2.26864	-1.69621	0.0898466	0.684721
Gabrq	5.01922	-3.8471	2.33225	-1.64952	0.0990404	0.684911
Zbtb45	38.4492	-3.84613	1.96099	-1.96132	0.0498415	0.607537
Rhbdd1	33.0686	-3.84271	1.49718	-2.56664	0.0102689	0.404095
Trim17	9.88631	-3.84086	1.92141	-1.99899	0.0456098	0.604831
Tspan17	5.00264	-3.83863	3.15362	-1.21722	0.223522	0.840173
Zfp51	10.1794	-3.83847	2.31965	-1.65476	0.0979733	0.684721
Nudt11	4.97321	-3.83533	3.15673	-1.21497	0.224377	0.840239
Atp8b1	21.8642	-3.83283	2.06172	-1.85905	0.0630204	0.647996
Tmem67	21.8159	-3.82702	1.91441	-1.99906	0.0456015	0.604831
Evi5l	16.0556	-3.8233	2.22983	-1.71462	0.0864149	0.684721
Chrnb4	4.94303	-3.82278	2.74423	-1.39303	0.163612	0.784743
Dppa4	4.91563	-3.81763	3.17741	-1.20149	0.229562	0.841893
Atg4c	4.91388	-3.81061	2.41107	-1.58047	0.114	0.715505
Prkg2	4.88508	-3.80709	2.17795	-1.74801	0.080462	0.671664
Runx1t1	103.446	-3.80481	1.8685	-2.03629	0.0417213	0.594067
Ppp5c	32.7218	-3.7976	1.58981	-2.38872	0.0169072	0.434238
Cyp11a1	9.66631	-3.79736	2.28247	-1.6637	0.096172	0.684721
Tmem123	37.5041	-3.79072	1.6349	-2.31862	0.0204158	0.469272
Gm10320	4.84327	-3.79018	2.74789	-1.37931	0.1678	0.787215
Cc2d1b	69.5048	-3.78819	1.4673	-2.58174	0.00983047	0.404095
Gata1	9.62433	-3.78735	2.70451	-1.40038	0.161399	0.782996
Dhrs11	4.79286	-3.78231	2.67498	-1.41396	0.157374	0.782996
Rab18	15.6285	-3.7823	2.22825	-1.69743	0.0896145	0.684721
Daam1	112.986	-3.77973	1.54004	-2.4543	0.014116	0.428057
Nde1	137.325	-3.77755	1.95337	-1.93387	0.0531297	0.620911
Bnip3	4.70087	-3.75333	2.24641	-1.67082	0.094758	0.684721
Dapp1	9.62892	-3.75317	2.2528	-1.666	0.0957127	0.684721
Ctu1	4.70392	-3.749	2.66515	-1.40667	0.159524	0.782996
Plekha5	41.0615	-3.74859	1.90277	-1.97007	0.0488301	0.607122
Abcb5	41.7161	-3.74797	1.68143	-2.22904	0.0258114	0.515908
Timm8a2	4.69448	-3.74506	2.41351	-1.55171	0.120732	0.727303
Glo1	30.6026	-3.73866	1.96341	-1.90417	0.0568881	0.631988
Tmem62	12.5902	-3.73505	2.26402	-1.64974	0.0989952	0.684911
Rsph9	14.8021	-3.72784	1.88699	-1.97555	0.0482061	0.607122
Polr2h	30.3293	-3.72653	2.17652	-1.71215	0.0868687	0.684721
Ceacam20	4.59121	-3.7205	2.32119	-1.60284	0.10897	0.70462
Zfp174	14.9084	-3.71618	2.12931	-1.74526	0.0809402	0.671664
Gripap1	4.55354	-3.70755	2.41469	-1.53542	0.124681	0.728616
Npdc1	9.30784	-3.70347	2.36144	-1.56831	0.116809	0.720099
Rcsd1	4.54141	-3.70089	2.82096	-1.31192	0.189546	0.809897
Ptpn1	20.0851	-3.6973	1.6231	-2.27792	0.0227313	0.499881
Mxra8	30.1519	-3.69206	1.79877	-2.05254	0.0401169	0.589823
Gm12359	4.50197	-3.68762	2.78812	-1.32262	0.185962	0.808155
Pstpip2	4.48338	-3.68541	2.66291	-1.38398	0.166365	0.787215
Gm15491	9.12378	-3.68171	1.92022	-1.91734	0.0551953	0.628414
Fam135a	39.2469	-3.6766	1.87331	-1.96262	0.0496908	0.607122
Prdm1	19.555	-3.67485	1.74422	-2.10687	0.0351293	0.570755
Hyal5	4.41517	-3.66038	2.71654	-1.34744	0.177839	0.80226
Mrpl49	8.75943	-3.65536	2.30197	-1.58793	0.112303	0.711401
Inca1	4.38683	-3.65266	3.21192	-1.13722	0.255447	0.862519
Stk38	63.0027	-3.65183	1.35209	-2.70088	0.00691554	0.368749
Pdcd4	24.3687	-3.64682	1.80513	-2.02026	0.0433567	0.600927
Ms4a1	111.702	-3.64651	1.53122	-2.38144	0.017245	0.435636
Vhl	8.91566	-3.64148	2.28666	-1.59249	0.111275	0.708375
Dpys	4.34519	-3.64113	2.80205	-1.29945	0.193788	0.818681
Srsf5	14.1341	-3.63907	1.72768	-2.10634	0.0351751	0.570755
Wwc1	4.35453	-3.63782	2.27512	-1.59896	0.10983	0.70583
Cntn4	24.1865	-3.63537	1.84614	-1.96917	0.0489334	0.607122
Lrrc8d	54.4801	-3.634	1.50113	-2.42085	0.0154843	0.434238
Lipt2	4.32498	-3.63144	3.21195	-1.1306	0.258223	0.864957
B230219D22Rik	4.31954	-3.63067	2.68534	-1.35203	0.176364	0.80104
Grid2ip	4.3323	-3.62981	3.24991	-1.1169	0.264039	0.86977
Pars2	18.8196	-3.62888	2.07331	-1.75029	0.0800689	0.671664
Inppl1	54.6974	-3.62676	1.42317	-2.54837	0.0108227	0.404095
Gm16249	4.30051	-3.62202	3.21635	-1.12613	0.260112	0.8665
Wdr7	8.73624	-3.62178	1.88654	-1.9198	0.0548833	0.628414
Sh2d4b	14.0116	-3.61912	2.24409	-1.61274	0.106802	0.70414
Smarca5	39.7709	-3.61864	1.61157	-2.24541	0.024742	0.510382
Traf6	13.9238	-3.61495	1.86955	-1.9336	0.0531627	0.620911
Tbk1	27.9104	-3.60815	1.72117	-2.09633	0.0360527	0.572455
Zfp710	4.26027	-3.60429	2.39003	-1.50805	0.131541	0.740034
Cdca7	46.6531	-3.60151	1.92183	-1.874	0.06093	0.637845
Tex14	4.22021	-3.5977	3.22771	-1.11463	0.26501	0.870894
Zfp955b	4.20317	-3.59176	2.40398	-1.49409	0.135152	0.747284
Krt73	19.4421	-3.58958	1.98746	-1.80612	0.0709002	0.664658
Rad9b	13.6304	-3.57724	2.56222	-1.39615	0.16267	0.784426
Nudt1	36.9112	-3.57542	1.47429	-2.42519	0.0153005	0.434238
Msra	41.3333	-3.57473	1.84268	-1.93996	0.0523843	0.620513
Fam172a	23.2209	-3.57209	1.7718	-2.01607	0.0437924	0.601231
Gemin6	4.13163	-3.56869	2.88209	-1.23823	0.21563	0.83639
Tigd2	4.13434	-3.56808	3.20741	-1.11245	0.265945	0.870894
Commd8	8.49971	-3.56612	2.29488	-1.55395	0.120197	0.727289
Cacnb2	22.4317	-3.56519	1.79261	-1.98883	0.0467202	0.605037
Crtc3	35.7356	-3.56001	2.16307	-1.64581	0.0998022	0.687735
4921524J17Rik	27.3935	-3.5475	1.49357	-2.37518	0.0175402	0.436265
Fam98c	4.09458	-3.5472	2.9348	-1.20867	0.22679	0.841893
Rere	13.3262	-3.54676	2.17265	-1.63246	0.102582	0.694481
Rabgef1	8.3524	-3.54359	2.14652	-1.65085	0.0987689	0.684911
Lrrc8e	344.356	-3.5428	1.0558	-3.35555	0.000792063	0.154768
Gm4981	48.4229	-3.54233	1.44097	-2.4583	0.0139596	0.428057
Tnfsf13	13.2655	-3.53944	2.21626	-1.59703	0.110258	0.707263
Pcbd1	4.03724	-3.53225	2.42872	-1.45437	0.145844	0.766978
Myzap	49.4044	-3.52517	1.95284	-1.80515	0.0710512	0.664658
Gm15446	4.03016	-3.5244	2.77663	-1.26931	0.20433	0.827656
Tm9sf3	40.0937	-3.52294	1.79853	-1.95879	0.0501372	0.608181
Tmod3	8.19996	-3.52075	1.92043	-1.83331	0.0667559	0.657677
Zfp963	52.6821	-3.5186	2.10373	-1.67255	0.0944157	0.684721
Nsun3	42.7958	-3.51626	1.5932	-2.20704	0.0273113	0.52979
Zscan29	8.17815	-3.51165	2.32738	-1.50884	0.131339	0.739756
Fchsd1	7.95839	-3.51019	2.26788	-1.54778	0.121674	0.727303
Atp6v1f	131.176	-3.50861	1.42341	-2.46493	0.013704	0.426923
Qdpr	17.6486	-3.5025	1.74342	-2.00899	0.0445386	0.601779
Gpatch3	12.9361	-3.50175	2.15593	-1.62424	0.104324	0.700275
Cbr1	8.12125	-3.49912	2.33984	-1.49545	0.134797	0.746601
Tbpl1	8.10043	-3.49806	2.39417	-1.46107	0.143995	0.765912
Ppp2r5a	44.396	-3.49776	2.06898	-1.69057	0.0909194	0.684721
Cul3	30.5627	-3.49208	1.65281	-2.11281	0.034617	0.570755
Agpat3	8.03072	-3.48805	2.15672	-1.6173	0.105815	0.701226
Gsta2	3.91692	-3.48713	2.75444	-1.266	0.205511	0.82999
Ift52	52.8271	-3.48284	1.72788	-2.01568	0.0438335	0.601231
Guk1	19.4414	-3.48084	2.42202	-1.43716	0.150672	0.772862
Suox	37.7788	-3.47949	1.94074	-1.79287	0.0729934	0.664658
Ap2a1	17.1077	-3.47569	1.67389	-2.07642	0.0378556	0.585101
Tcfl5	3.88777	-3.47541	2.34176	-1.4841	0.137782	0.755481
Zbtb1	34.0407	-3.47147	1.97296	-1.75952	0.0784888	0.670151
Gm13066	3.85589	-3.46987	2.88687	-1.20195	0.229383	0.841893
Col6a4	99.7789	-3.46441	1.78825	-1.93732	0.0527066	0.620911
Fgf9	12.6191	-3.45996	2.2692	-1.52475	0.127323	0.730618
Sirpb1b	3.82882	-3.45981	2.8579	-1.21061	0.226043	0.841893
Ywhab	17.11	-3.45615	1.72344	-2.00538	0.0449222	0.601779
Zfp472	129.722	-3.45299	1.34722	-2.56304	0.0103759	0.404095
Tpst2	3.80527	-3.45059	2.9363	-1.17515	0.239934	0.84805
Atxn2	71.1368	-3.43936	1.89449	-1.81545	0.0694544	0.664127
Vwde	7.77905	-3.43898	2.22935	-1.54259	0.122929	0.727303
Avpi1	154.177	-3.43482	1.3557	-2.53361	0.0112894	0.404095
Kif13a	41.4351	-3.43431	2.05519	-1.67104	0.0947133	0.684721
Plbd2	29.3587	-3.43119	1.8777	-1.82734	0.0676484	0.660599
Ddit4l	3.76333	-3.43048	3.33702	-1.02801	0.303946	0.891742
Cox8a	3.7739	-3.429	2.86084	-1.1986	0.230683	0.841893
Gab3	16.6969	-3.42709	2.13466	-1.60545	0.108395	0.704354
Lix1l	106.967	-3.42551	1.44786	-2.3659	0.0179861	0.442953
Chmp5	71.6656	-3.42406	1.23321	-2.77654	0.00549405	0.349705
Cmklr1	45.5963	-3.4238	1.66395	-2.05763	0.0396255	0.589823
Gm15868	3.73975	-3.42302	3.27306	-1.04582	0.295646	0.890473
Dnmt3a	201.415	-3.41034	1.3645	-2.49933	0.012443	0.410343
Dpy19l4	33.9116	-3.40915	1.43434	-2.3768	0.0174633	0.435636
Birc2	28.9455	-3.39978	1.76904	-1.92182	0.0546283	0.628414
Cwc25	12.0532	-3.39628	2.11386	-1.60667	0.108127	0.704354
Spice1	64.9751	-3.39622	1.68293	-2.01804	0.0435873	0.600927
Pdcd10	3.66371	-3.39575	2.42933	-1.39781	0.162169	0.782996
Grip1	15.7176	-3.39471	1.99406	-1.70241	0.088678	0.684721
Ttf2	62.5459	-3.3886	1.65465	-2.04792	0.0405679	0.589823
Mxd4	156.812	-3.38383	1.34997	-2.50659	0.0121902	0.408053
Kctd17	3.64626	-3.38109	2.79377	-1.21022	0.226193	0.841893
Nol10	11.6989	-3.37939	2.06333	-1.63783	0.101457	0.692061
Klf8	3.62622	-3.37703	3.30985	-1.0203	0.307586	0.892701
Nxnl2	20.1454	-3.37698	2.26197	-1.49294	0.135454	0.747347
Fgfr1op	7.41527	-3.37598	1.81628	-1.85873	0.0630653	0.647996
Tgfbr1	7.45434	-3.37539	2.16326	-1.56032	0.118683	0.723574
Dctpp1	3.63347	-3.375	2.86178	-1.17934	0.238264	0.847413
4930451I11Rik	36.2853	-3.36272	1.66588	-2.01859	0.0435301	0.600927
Cgn	100.758	-3.36052	1.54305	-2.17784	0.0294181	0.538904
Dnpep	3.57222	-3.35524	2.36129	-1.42094	0.155336	0.779471
Serpinb9	3.58112	-3.35452	2.51788	-1.33228	0.182768	0.806041
Pon3	3.58034	-3.35403	3.38002	-0.992309	0.321047	0.898115
Zbtb2	74.0956	-3.35128	1.50592	-2.2254	0.0260545	0.518619
Tubgcp6	11.643	-3.34976	1.75689	-1.90664	0.0565673	0.631246
Pcca	157.774	-3.345	2.32366	-1.43954	0.149998	0.771544
Snx4	81.6667	-3.34439	1.35992	-2.45925	0.0139227	0.428057
Eif3a	24.1999	-3.34369	1.62282	-2.06042	0.0393588	0.589823
Gm2788	15.5197	-3.34309	1.6969	-1.97012	0.0488246	0.607122
Fbxl7	11.6191	-3.33654	2.05976	-1.61987	0.105261	0.701226
Gm17354	3.5061	-3.33048	3.30448	-1.00787	0.313519	0.895905
Vamp1	15.7236	-3.32965	1.75851	-1.89345	0.0582983	0.633894
Rnf219	138.564	-3.32583	1.86626	-1.78209	0.0747353	0.664658
Ndufa1	7.04403	-3.32318	2.50358	-1.32737	0.184386	0.807283
Nr3c1	31.218	-3.32046	1.81298	-1.83149	0.0670274	0.658722
Gab2	45.1929	-3.31363	1.19231	-2.77916	0.00544991	0.349705
Rnaseh2c	3.46355	-3.31352	2.83414	-1.16914	0.242345	0.851074
Cd247	11.4171	-3.31217	2.05201	-1.61411	0.106504	0.703759
Klhl28	176.897	-3.30837	1.5747	-2.10096	0.0356447	0.570755
Fn3k	3.44592	-3.30768	2.81575	-1.17471	0.240112	0.84805
Zfhx4	47.2071	-3.30736	1.89726	-1.74323	0.0812928	0.671664
Kank2	119.818	-3.30309	1.46169	-2.25977	0.0238355	0.502867
Adcy8	62.7668	-3.30214	2.26772	-1.45615	0.14535	0.766978
Gm5475	7.03774	-3.29057	2.00898	-1.63794	0.101435	0.692061
Rasl11b	3.40864	-3.2833	2.29992	-1.42757	0.153416	0.777565
Ckap2	38.5626	-3.28194	1.69754	-1.93335	0.0531934	0.620911
Cep350	65.0643	-3.28073	1.89549	-1.7308	0.0834868	0.679861
Ryk	229.84	-3.27597	1.52156	-2.15303	0.0313166	0.551699
Zfp106	227.224	-3.2748	1.31044	-2.49901	0.012454	0.410343
Scg3	36.8889	-3.26893	2.01874	-1.61929	0.105385	0.701226
Sptlc3	3.35778	-3.26666	2.94244	-1.11019	0.266918	0.870894
Ubxn7	31.3805	-3.26508	1.54967	-2.10695	0.0351218	0.570755
Slc44a5	24.8222	-3.25132	1.96197	-1.65717	0.0974846	0.684721
Taf15	3.32597	-3.24844	2.91731	-1.1135	0.265492	0.870894
Mrpl52	3.33373	-3.24797	2.55877	-1.26935	0.204318	0.827656
Pef1	6.87313	-3.2464	2.34772	-1.38279	0.166729	0.787215
Ppp1r3f	3.29215	-3.23996	2.351	-1.37812	0.168166	0.787215
Dapk3	83.3216	-3.23991	1.55591	-2.08233	0.0373124	0.581929
2610001J05Rik	3.30031	-3.23924	3.3975	-0.953417	0.340379	0.905506
Hspa14	17.6973	-3.23794	2.07539	-1.56016	0.118722	0.723574
Rims1	108.604	-3.23648	1.47472	-2.19465	0.0281889	0.532909
Arfgef1	109.517	-3.2364	1.12231	-2.88371	0.00393026	0.307101
Bmx	3.27969	-3.23534	3.36049	-0.96276	0.335668	0.90317
Gm12100	3.28854	-3.23404	3.39605	-0.952293	0.340948	0.906254
Luc7l3	6.5892	-3.23327	1.95932	-1.65021	0.0989007	0.684911
Xrn2	91.8147	-3.22911	1.22034	-2.64608	0.00814311	0.379776
Gpr165	3.26608	-3.2282	2.90634	-1.11074	0.266679	0.870894
Mrps30	238.077	-3.22708	1.1069	-2.91543	0.00355202	0.293087
Gm16278	3.27544	-3.22652	2.53921	-1.27068	0.203842	0.827656
Herc4	3.24996	-3.22199	2.94308	-1.09477	0.273618	0.878382
Rtn4ip1	59.5888	-3.21877	1.64556	-1.95604	0.050461	0.610464
Inpp1	3.23938	-3.21686	2.8365	-1.1341	0.256754	0.863661
Parp1	77.6093	-3.21465	1.4128	-2.27537	0.0228836	0.500949
Ttyh1	9.31359	-3.21316	2.33826	-1.37416	0.169391	0.788096
Pphln1	107.374	-3.21177	1.65494	-1.94072	0.0522922	0.620292
Lars	101.141	-3.20995	1.81437	-1.76918	0.076864	0.667158
Fam189a2	148.716	-3.20889	1.61971	-1.98115	0.0475744	0.605268
4931406C07Rik	6.68683	-3.2088	2.26799	-1.41482	0.157122	0.782996
Dpf2	37.7561	-3.20589	1.22132	-2.62495	0.00866628	0.390954
A4galt	6.60137	-3.2036	1.83949	-1.74157	0.081584	0.671664
Ppp3cc	18.1765	-3.20062	1.86064	-1.72017	0.0854008	0.682813
Pxk	30.9894	-3.19754	1.77084	-1.80566	0.0709713	0.664658
Deaf1	3.21618	-3.19709	2.70528	-1.1818	0.237286	0.847413
3110043O21Rik	157.831	-3.19433	1.33351	-2.39543	0.0166011	0.434238
Naa20	28.8061	-3.19301	1.75456	-1.81984	0.0687841	0.662716
Dpf1	3.18906	-3.18907	3.0282	-1.05313	0.292283	0.890473
Ephx4	3.18854	-3.18811	2.94823	-1.08136	0.279535	0.883625
Gm11842	3.17869	-3.18651	2.84609	-1.11961	0.26288	0.868221
Nfe2l3	3.17624	-3.18638	3.38421	-0.941543	0.346426	0.909316
Susd4	20.6915	-3.18556	1.95619	-1.62845	0.10343	0.697774
Zmynd11	18.0068	-3.18306	1.7964	-1.77191	0.0764096	0.667158
Vmn2r26	3.18027	-3.18286	3.48515	-0.913264	0.361104	0.909523
Mfap2	17.7865	-3.17767	1.71887	-1.8487	0.0645016	0.65163
Tbc1d7	3.15577	-3.17722	2.83052	-1.12248	0.261657	0.868005
Sdcbp2	79.8483	-3.17499	1.60337	-1.9802	0.0476815	0.605268
Vps37b	482.481	-3.17354	1.55331	-2.04307	0.0410451	0.591417
Zbtb22	10.4087	-3.16828	2.60906	-1.21434	0.224618	0.84049
Dhcr7	33.2286	-3.16736	1.56893	-2.01881	0.0435068	0.600927
1700017B05Rik	156.849	-3.16655	1.27703	-2.47962	0.0131524	0.420037
Inpp5d	15.2936	-3.16622	2.12132	-1.49257	0.13555	0.747347
Smarcad1	79.4724	-3.16444	1.60938	-1.96625	0.0492697	0.607122
Cox17	6.48719	-3.16227	2.15252	-1.4691	0.141805	0.762669
Heatr3	65.0811	-3.1609	1.7052	-1.85368	0.0637847	0.649554
Dis3	10.336	-3.15946	2.58484	-1.22231	0.221592	0.838716
Hspa4l	123.996	-3.15649	1.80932	-1.74457	0.0810597	0.671664
Sfi1	103.933	-3.15631	1.51981	-2.07678	0.0378217	0.585101
Ankib1	413.117	-3.14829	1.5164	-2.07616	0.0378794	0.585101
Golgb1	10.2332	-3.14769	2.14951	-1.46438	0.143091	0.764764
Cyb5r2	92.977	-3.14496	1.47848	-2.12716	0.0334069	0.567047
Prex2	25.0451	-3.14376	1.47951	-2.12487	0.0335976	0.567047
Ccm2	29.3938	-3.14349	1.62557	-1.93377	0.0531409	0.620911
Rwdd1	3.08109	-3.1434	3.412	-0.921278	0.356905	0.909523
Armc8	215.144	-3.13671	1.40589	-2.23112	0.0256732	0.514986
Kif18a	105.798	-3.13586	1.63468	-1.91833	0.0550696	0.628414
Fbxl8	3.07158	-3.13523	2.98172	-1.05148	0.293037	0.890473
Eif2b3	66.7293	-3.12938	1.69773	-1.84328	0.0652883	0.65724
Ppox	14.5122	-3.12906	1.94041	-1.61258	0.106836	0.70414
Ctdsp2	34.4756	-3.1272	1.84673	-1.69338	0.090384	0.684721
Cox6a2	41.6325	-3.11935	1.73051	-1.80256	0.0714571	0.664658
Gm16144	35.3267	-3.11494	1.38936	-2.24199	0.024962	0.512554
Nr2e3	3.01483	-3.11385	2.56141	-1.21568	0.224107	0.840173
Acsm5	3.00041	-3.10752	3.44708	-0.901493	0.367326	0.909523
Tasp1	3.00178	-3.10646	2.95945	-1.04968	0.293867	0.890473
Zfp367	6.26146	-3.10411	2.37375	-1.30768	0.190981	0.812998
Mrps34	57.5314	-3.10132	1.69156	-1.83341	0.0667417	0.657677
Nxt2	2.99861	-3.10016	3.51432	-0.882149	0.377696	0.909523
Rasa3	56.1611	-3.09952	1.84751	-1.67767	0.0934114	0.684721
Kctd18	20.4749	-3.09908	1.74243	-1.7786	0.0753054	0.665629
Aplf	175.357	-3.09556	1.62078	-1.90992	0.0561438	0.630238
Arf4	6.19979	-3.09514	2.29708	-1.34742	0.177844	0.80226
Eogt	26.2	-3.09332	2.28698	-1.35258	0.176191	0.80104
Dbi	2.98401	-3.08942	3.03696	-1.01727	0.309023	0.892731
Dact3	6.19376	-3.08656	2.44105	-1.26444	0.206074	0.830436
Safb	6.16853	-3.08643	2.44734	-1.26114	0.207259	0.830662
Arl8b	297.677	-3.08364	1.02091	-3.02048	0.00252378	0.262489
Nkiras2	2.96502	-3.08065	2.62794	-1.17227	0.24109	0.849135
Cdh4	13.2221	-3.07817	2.56531	-1.19992	0.23017	0.841893
Dcaf17	24.2795	-3.07723	1.79709	-1.71234	0.0868349	0.684721
Mocs1	18.4657	-3.07715	1.63402	-1.88317	0.0596767	0.637727
Gm12436	2.93648	-3.06898	3.47859	-0.882247	0.377643	0.909523
Stk38l	16.7662	-3.06615	1.66478	-1.84178	0.065507	0.657677
Zrsr2	16.3887	-3.05937	2.27443	-1.34511	0.178589	0.80226
H2afz	26.9375	-3.05823	1.40652	-2.17432	0.0296808	0.542189
2200002D01Rik	33.7173	-3.05309	1.55308	-1.96583	0.0493177	0.607122
Hace1	14.4746	-3.04595	2.22452	-1.36926	0.170917	0.790135
Dhx33	56.1347	-3.04345	1.80515	-1.68599	0.0917981	0.684721
Oxnad1	119.61	-3.04141	1.27758	-2.3806	0.0172845	0.435636
Gm13083	2.86408	-3.03671	2.95868	-1.02637	0.304716	0.891742
Tmem128	183.619	-3.03628	1.33168	-2.28004	0.0226053	0.498666
Gatad1	33.4411	-3.03591	1.52073	-1.99635	0.0458962	0.605037
Zc3h8	2.85838	-3.03549	2.91883	-1.03997	0.298355	0.890473
Kdm3a	19.2978	-3.0349	2.20096	-1.3789	0.167925	0.787215
Btbd1	28.7375	-3.02901	1.96422	-1.54209	0.123051	0.727303
Ube2v1	9.45599	-3.02892	1.83923	-1.64685	0.0995894	0.687723
Ficd	2.8331	-3.02423	3.45406	-0.875558	0.381271	0.911976
Snrpn	21.7861	-3.02037	1.66581	-1.81316	0.0698078	0.664658
2610524H06Rik	15.9945	-3.01996	2.1799	-1.38536	0.165942	0.787215
Hecw2	69.1045	-3.01936	1.84944	-1.63258	0.102558	0.694481
Nme3	57.7376	-3.01598	1.69078	-1.78378	0.07446	0.664658
H2afy	22.2	-3.01342	2.04152	-1.47607	0.139926	0.758652
Tcf12	39.4725	-3.01248	1.5693	-1.91964	0.0549035	0.628414
Jund	2.81163	-3.0115	3.47281	-0.867165	0.385852	0.914659
Manbal	2.817	-3.01	3.56614	-0.844051	0.398641	0.921076
Alpl	2.80696	-3.00963	3.47895	-0.865098	0.386985	0.915092
Ccdc90b	9.32599	-3.00867	1.75606	-1.71331	0.0866553	0.684721
9130023H24Rik	380.361	-3.00719	1.54381	-1.9479	0.0514268	0.616739
Fahd2a	87.2065	-3.00717	1.51621	-1.98335	0.0473287	0.605268
Gdpd3	2.81366	-3.00576	3.65753	-0.8218	0.411191	0.924912
Gm16538	6.51857	3.00963	2.14644	1.40215	0.160871	0.782996
Cnpy1	52.7138	3.01134	1.60304	1.87851	0.060311	0.637727
Telo2	43.7402	3.01658	1.78207	1.69274	0.090505	0.684721
Rpl38	16.6671	3.02523	1.4738	2.05268	0.040104	0.589823
Idua	7.13662	3.03018	1.67461	1.80949	0.0703754	0.664658
Trpm7	97.783	3.03465	1.65532	1.83327	0.0667623	0.657677
Pfkfb2	43.7678	3.05369	1.46782	2.08042	0.0374868	0.583706
Rad54l	218.333	3.05759	1.15535	2.64645	0.0081341	0.379776
Rad18	100.503	3.05937	1.59955	1.91264	0.0557936	0.630238
Mrpl46	96.8751	3.0653	1.52852	2.00541	0.0449193	0.601779
Nacc2	81.2307	3.08073	1.46185	2.10741	0.0350816	0.570755
Calr3	13.9398	3.08678	1.8881	1.63486	0.102077	0.693214
Aspg	43.2517	3.08761	1.4691	2.1017	0.0355793	0.570755
Caln1	176.232	3.08776	0.891827	3.46228	0.000535612	0.12927
Sra1	23.851	3.09173	1.57389	1.96439	0.0494849	0.607122
Ust	33.6953	3.09389	1.83496	1.68608	0.0917801	0.684721
Cmtm2a	6.7924	3.0945	2.98995	1.03497	0.300684	0.890473
Nipal3	112.728	3.1062	1.5912	1.95212	0.0509241	0.612994
Drosha	96.4874	3.11121	1.62055	1.91985	0.0548773	0.628414
Aprt	4.15647	3.11704	2.36606	1.3174	0.187706	0.808938
St6galnac3	3.49062	3.11897	2.60339	1.19804	0.230901	0.841893
Pqlc1	24.2408	3.12355	2.47638	1.26134	0.207187	0.830662
Lamc1	186.426	3.12913	1.1607	2.69589	0.00702014	0.368749
Rbm14	270.754	3.14022	1.43135	2.19389	0.0282432	0.532909
Mab21l1	12.2978	3.14086	1.96156	1.60121	0.109331	0.705537
Cstf1	1006.13	3.14188	1.27526	2.46371	0.0137508	0.426923
Lrguk	29.1405	3.14471	2.06315	1.52423	0.127452	0.730618
Coq4	20.7666	3.1536	1.69947	1.85563	0.0635059	0.648769
Plin2	61.2253	3.15542	1.30372	2.42032	0.0155069	0.434238
Veph1	35.6685	3.15645	1.58218	1.995	0.0460428	0.605037
Arhgap44	80.0984	3.16097	1.20205	2.62965	0.00854716	0.388641
Gbe1	10.9405	3.1621	1.80929	1.7477	0.080516	0.671664
Disc1	35.2882	3.16272	1.59135	1.98744	0.0468737	0.605268
Gemin8	30.4217	3.18073	1.31667	2.41573	0.0157036	0.434238
Elmo2	20.9152	3.18118	1.09764	2.89821	0.00375301	0.299434
Lactb2	17.1724	3.18774	2.11578	1.50665	0.1319	0.740325
Trove2	21.4636	3.18941	1.92589	1.65607	0.0977069	0.684721
Cfdp1	13.2097	3.19112	1.69831	1.87899	0.0602453	0.637727
Txn2	405.809	3.19193	1.30571	2.4446	0.0145012	0.434238
Gm17233	39.7167	3.19327	2.08914	1.52851	0.126386	0.730618
Gnb5	54.2744	3.19644	2.05247	1.55737	0.119384	0.725515
Wbscr17	538.017	3.2029	1.26441	2.53312	0.0113053	0.404095
Aes	32.6497	3.20514	1.22551	2.61536	0.00891342	0.394966
Paqr8	7.2639	3.20867	2.36865	1.35464	0.175533	0.800847
Nbeal2	23.5672	3.21833	2.17111	1.48234	0.138249	0.75592
Rrh	34.1563	3.21952	2.26148	1.42363	0.154554	0.778739
Krba1	21.7832	3.21989	1.56941	2.05165	0.0402039	0.589823
Gm15347	17.3078	3.22247	1.91586	1.68199	0.0925699	0.684721
Cotl1	100.279	3.2232	1.55873	2.06784	0.0386554	0.585144
Zfp704	17.2465	3.22737	1.8077	1.78534	0.0742062	0.664658
Slc5a2	8.10964	3.22957	2.20657	1.46361	0.1433	0.764764
Gm15511	13.9996	3.23534	2.30248	1.40516	0.159975	0.782996
Frmd5	78.5636	3.23571	1.42763	2.26649	0.0234214	0.502867
Mocs3	14.1849	3.24195	1.92885	1.68077	0.0928075	0.684721
Gm20441	6.7399	3.24507	2.23507	1.45189	0.146533	0.766978
Lcmt1	83.7822	3.25351	1.78474	1.82296	0.06831	0.66125
Arhgap9	30.1736	3.27018	1.4802	2.20929	0.0271546	0.52979
Oasl1	13.7448	3.27128	1.93583	1.68986	0.0910555	0.684721
Gm9999	29.5138	3.28749	1.92238	1.71011	0.0872458	0.684721
Ssh3	96.1661	3.293	1.36389	2.41442	0.0157602	0.434238
Gm16096	1.97534	3.32185	3.25515	1.02049	0.307496	0.892701
Serac1	69.383	3.32887	1.47332	2.25943	0.0238567	0.502867
Cmtm7	6.473	3.33032	1.93201	1.72376	0.0847521	0.682813
Lats1	104.542	3.33199	1.18088	2.82161	0.00477826	0.341529
Narfl	4.62094	3.33931	3.11744	1.07117	0.284093	0.885007
Bloc1s1	276.463	3.33959	1.37707	2.42515	0.0153022	0.434238
Afg3l1	6.16787	3.34064	3.02694	1.10364	0.269751	0.873298
Bik	17.0799	3.35725	1.75549	1.91243	0.0558215	0.630238
Rbm19	207.209	3.36937	1.30318	2.58549	0.00972398	0.404095
Rdh5	275.07	3.37487	1.37688	2.45109	0.0142423	0.428333
Bbs2	39.923	3.39603	2.206	1.53945	0.123695	0.727303
Dusp9	6.89074	3.41032	2.63623	1.29364	0.195791	0.820705
Impa2	44.3265	3.41034	1.24287	2.74393	0.00607085	0.363453
4930470P17Rik	2.02878	3.41108	3.63639	0.938042	0.348223	0.909316
Tpm3	9.1416	3.41126	1.79216	1.90344	0.0569833	0.632319
Map3k9	56.4004	3.41575	1.58458	2.15561	0.031114	0.550137
Fam76b	10.424	3.41844	2.08704	1.63794	0.101435	0.692061
Dydc2	9.57127	3.42022	1.80167	1.89836	0.057649	0.632893
Gm13554	7.46623	3.42122	1.56229	2.18988	0.0285332	0.534562
Stk3	52.0953	3.42315	1.34277	2.54931	0.0107935	0.404095
Rab10	113.336	3.42679	1.40634	2.43668	0.0148228	0.434238
Vps37a	6.0431	3.43884	2.05085	1.67678	0.0935846	0.684721
Tpmt	104.685	3.43922	1.10861	3.10228	0.00192037	0.23174
Dock6	87.2665	3.44198	1.18674	2.90036	0.0037273	0.299434
Cdh2	9.50549	3.44236	1.83982	1.87104	0.0613399	0.639498
Zc3h18	182.77	3.44259	1.91049	1.80194	0.0715546	0.664658
Hnmt	7.76388	3.4544	2.24552	1.53835	0.123963	0.727303
Rilpl1	5.49446	3.48502	1.99088	1.75049	0.0800338	0.671664
Fdx1l	15.7324	3.48805	2.13657	1.63255	0.102563	0.694481
Pcgf3	340.058	3.49938	1.48671	2.35377	0.018584	0.449648
Zfp93	17.3927	3.5081	1.69189	2.07348	0.0381277	0.585144
Mettl7a1	5.40405	3.50881	2.37446	1.47773	0.139481	0.758384
Gm20522	4.29405	3.50925	2.31729	1.51437	0.129931	0.73526
Zfp839	12.5756	3.51125	1.38421	2.53664	0.0111923	0.404095
Grm8	10.8641	3.51525	2.28138	1.54084	0.123355	0.727303
Kctd21	16.1946	3.52156	1.63958	2.14785	0.031726	0.553858
3830406C13Rik	89.68	3.52231	2.01915	1.74446	0.0810796	0.671664
0610009L18Rik	3.65488	3.53972	3.26306	1.08479	0.278016	0.882837
Kif3b	10.042	3.54143	1.95133	1.81488	0.0695422	0.664127
Gm16163	2.0165	3.55023	3.64285	0.974576	0.329771	0.902638
Zswim1	42.5301	3.56995	1.83782	1.94249	0.052078	0.620292
Bad	10.5113	3.57046	2.22027	1.60812	0.107809	0.704354
Rab30	31.3096	3.57115	2.14226	1.66701	0.095513	0.684721
Prss8	21.8528	3.57145	1.41251	2.52844	0.0114571	0.405152
Spred1	48.2861	3.57618	1.74476	2.04967	0.0403967	0.589823
Phrf1	34.3341	3.57758	1.49112	2.39926	0.0164284	0.434238
Mef2b	52.9228	3.58769	1.30081	2.75803	0.00581508	0.359864
Efr3a	63.9253	3.61686	1.64566	2.19781	0.0279626	0.532447
Wipi2	357.16	3.62025	1.44067	2.51289	0.0119747	0.408053
Fcgbp	40.642	3.62121	1.80439	2.00689	0.0447611	0.601779
Tecr	262.732	3.62802	1.23226	2.9442	0.00323791	0.275421
Usp50	14.1507	3.63232	1.708	2.12665	0.033449	0.567047
Atp2b3	9.96325	3.63254	2.1503	1.68932	0.0911584	0.684721
Mrps24	83.1078	3.63454	2.04386	1.77827	0.0753599	0.665629
Sycp2l	421.449	3.63503	1.54203	2.3573	0.0184085	0.448092
F13a1	15.3064	3.64146	2.49521	1.45938	0.144461	0.766978
Tcf3	70.5711	3.65849	1.4365	2.5468	0.0108715	0.404095
Chrng	105.264	3.65911	1.74669	2.09488	0.0361814	0.573555
Trim59	38.3198	3.67215	1.46855	2.50053	0.0124008	0.410343
Ptar1	3.97227	3.67832	2.82862	1.30039	0.193466	0.8181
Ablim3	8.1251	3.67886	2.9385	1.25195	0.210588	0.833616
Zfp512	24.2633	3.68068	1.79115	2.05492	0.0398863	0.589823
Gm16083	4.67336	3.69722	1.94798	1.89798	0.0576994	0.632893
Snrk	29.5419	3.71684	1.48292	2.50643	0.0121956	0.408053
Gm15286	6.75022	3.72133	3.02583	1.22986	0.218751	0.838716
3632451O06Rik	3.64689	3.73554	2.88241	1.29598	0.194983	0.820036
Gm16214	5.38277	3.7518	2.31958	1.61745	0.105781	0.701226
Uqcrfs1	52.5639	3.75458	1.47446	2.54642	0.0108834	0.404095
Mast3	35.1556	3.75715	2.0877	1.79966	0.0719148	0.664658
Dad1	88.8799	3.77092	1.39163	2.70972	0.00673403	0.368749
Suclg2	41.468	3.79366	1.95897	1.93656	0.0527989	0.620911
Sesn1	16.7302	3.81977	1.84823	2.06672	0.0387603	0.585144
Alppl2	44.0728	3.81992	1.59851	2.38968	0.016863	0.434238
A230072C01Rik	2.09766	3.8264	3.13019	1.22242	0.22155	0.838716
Gm14167	2.09766	3.8264	3.13019	1.22242	0.22155	0.838716
Efnb1	367.19	3.83337	1.48901	2.57445	0.01004	0.404095
Slc25a40	12.0555	3.84892	2.20589	1.74484	0.081013	0.671664
Mettl14	30.8507	3.85985	1.7811	2.16711	0.0302261	0.547472
Trim68	11.736	3.86258	2.55602	1.51117	0.130745	0.738136
Wdr83	11.1694	3.86734	1.75907	2.19851	0.0279126	0.532447
Gm15545	3.35076	3.87163	2.45498	1.57705	0.114784	0.716289
Hoxb9	5.03645	3.89318	3.0372	1.28183	0.199901	0.825923
Rabepk	14.4591	3.89551	2.212	1.76108	0.0782241	0.670151
Nsun2	97.0364	3.9151	1.5421	2.53881	0.0111229	0.404095
Arl10	14.1985	3.91781	2.09021	1.87436	0.060881	0.637845
Tnni3	2.36633	3.92488	3.50754	1.11899	0.263146	0.868221
1700022I11Rik	5.51264	3.9289	2.20493	1.78188	0.0747696	0.664658
Rnf125	4.49736	3.93904	2.34586	1.67915	0.0931236	0.684721
Gm815	9.49512	3.94015	2.08142	1.89301	0.0583568	0.633894
Astn1	13.1751	3.94903	2.09307	1.88672	0.0591981	0.636257
Snx21	7.67976	3.95226	1.75219	2.25561	0.0240949	0.505679
2310022A10Rik	16.9966	3.95759	1.9949	1.98385	0.0472723	0.605268
Trip11	108.412	3.96213	1.56942	2.52458	0.0115837	0.408053
Fam178b	3.65303	3.96728	2.69616	1.47145	0.141169	0.760514
Tmem163	4.99346	3.99189	2.7643	1.44409	0.148715	0.768969
Col13a1	8.11847	3.99968	2.18086	1.83399	0.0666548	0.657677
Slc34a1	13.5953	4.00275	2.57655	1.55353	0.120296	0.727289
Capn12	22.7435	4.00463	1.69571	2.36163	0.0181948	0.446954
Ckap2l	5.90843	4.00996	2.2413	1.78912	0.073596	0.664658
Smyd2	7.6457	4.04003	2.22502	1.81573	0.0694119	0.664127
Tmco4	45.7238	4.04113	1.49736	2.69883	0.00695841	0.368749
Urb2	11.7636	4.04138	2.42416	1.66712	0.0954899	0.684721
4933434E20Rik	88.5666	4.06147	1.60483	2.53079	0.0113807	0.404095
Ccdc36	48.2122	4.09468	1.7525	2.33648	0.019466	0.456836
Dapk2	62.7298	4.13034	1.6246	2.54237	0.0110102	0.404095
Nfe2l2	7.30833	4.14488	2.50314	1.65587	0.0977477	0.684721
Taf1	66.877	4.15757	1.14283	3.63797	0.000274792	0.0780248
Gm11827	107	4.16864	1.53323	2.71886	0.00655079	0.368749
Vgll1	53.1638	4.17238	1.82646	2.2844	0.022348	0.497114
Obscn	117.175	4.17756	1.25237	3.33573	0.000850754	0.157907
Polr2f	317.767	4.17911	1.60314	2.60682	0.00913867	0.398798
Zfp292	23.5387	4.17968	2.36113	1.7702	0.0766934	0.667158
Mypop	21.4386	4.18704	1.80827	2.31549	0.0205859	0.47094
Bcat2	605.178	4.18949	1.41198	2.9671	0.00300619	0.271232
Olfm1	3.79245	4.22017	2.72766	1.54718	0.12182	0.727303
Rnf44	30.265	4.23973	1.9139	2.21524	0.0267438	0.526595
Plbd1	6.39536	4.25516	2.92041	1.45704	0.145105	0.766978
Zfp414	2.90942	4.28757	2.58643	1.65772	0.0973742	0.684721
Spink2	40.0081	4.33192	1.45823	2.97068	0.00297141	0.270623
4930427A07Rik	6.82439	4.34925	2.31655	1.87747	0.0604535	0.637834
Col4a3	15.4449	4.35177	1.93656	2.24716	0.0246297	0.510246
Ttc16	8.16567	4.40697	2.92472	1.5068	0.131861	0.740325
Tmem218	7.23384	4.40747	2.27671	1.93589	0.0528808	0.620911
Pfkm	31.4236	4.4103	1.73052	2.54854	0.0108174	0.404095
Habp4	4.88659	4.41702	3.09855	1.42551	0.15401	0.777683
Rnft2	50.8804	4.43067	2.13198	2.0782	0.0376911	0.585101
Fbxw7	29.528	4.44664	1.62037	2.74421	0.00606571	0.363453
Adap1	3.24706	4.44968	3.32795	1.33706	0.181202	0.804205
Slc6a12	10.0237	4.45706	2.83158	1.57405	0.115476	0.716289
Slx1b	3.76496	4.46547	3.19631	1.39707	0.162392	0.783473
Ltbp3	13.4457	4.47022	2.1633	2.06639	0.0387914	0.585144
Inpp5e	4.6046	4.48583	3.03512	1.47798	0.139414	0.758384
Sbf2	92.2393	4.49129	1.02947	4.3627	1.28465e-05	0.02067
Senp7	23.544	4.4981	1.96872	2.28478	0.0223255	0.497114
Dhps	34.2765	4.50747	1.98423	2.27165	0.0231074	0.50243
Rhebl1	108.477	4.50898	1.84677	2.44154	0.0146247	0.434238
Ankrd22	2.9646	4.5275	3.29317	1.37481	0.169189	0.787536
Cdk10	97.2856	4.55169	1.44281	3.15475	0.00160636	0.215387
Syde1	27.783	4.57972	2.26728	2.01991	0.0433924	0.600927
St3gal4	3.72523	4.59403	3.1423	1.462	0.143742	0.765408
Sohlh2	26.8221	4.60061	1.53155	3.00388	0.00266557	0.262489
Gm16549	10.8467	4.62821	1.97388	2.34473	0.0190411	0.451433
Ppara	22.2675	4.63815	2.48723	1.86478	0.0622117	0.643721
Bcas1	5.10029	4.63845	2.97468	1.55931	0.118923	0.723884
Slc9a3r2	8.97601	4.67721	1.75254	2.66882	0.00761186	0.371136
Grik1	3.2166	4.71566	2.941	1.60342	0.108842	0.704354
A730081D07Rik	5.24257	4.72721	2.20867	2.1403	0.0323305	0.557113
Nkap	6.84288	4.7435	2.86253	1.6571	0.0974986	0.684721
Mthfr	21.6461	4.75806	1.90561	2.49687	0.0125295	0.411429
Gm15939	2.65936	4.80433	2.96007	1.62304	0.10458	0.700275
Zscan5b	4.82257	4.8099	3.08396	1.55965	0.118843	0.723854
Serpinb1c	4.27198	4.82938	3.07815	1.56892	0.116667	0.719681
Kif11	209.452	4.84674	1.32317	3.66298	0.000249296	0.0770166
Bhlhe41	8.0454	4.92349	2.93162	1.67944	0.0930657	0.684721
Hnf1b	6.12331	4.93009	2.50988	1.96427	0.0494989	0.607122
BC051226	12.1246	4.93047	1.61642	3.05024	0.00228656	0.257047
Zfp661	9.64732	4.98309	2.89554	1.72095	0.0852597	0.682813
Tgm4	48.8097	5.00279	2.39858	2.08573	0.0370031	0.579916
Mrpl36	19.2436	5.01272	1.8864	2.65729	0.00787719	0.376467
Tmem42	9.62091	5.04061	2.5684	1.96255	0.0496985	0.607122
Gm12962	3.7449	5.08637	2.52813	2.01191	0.0442294	0.601231
Rps6ka2	5.06234	5.09249	2.67816	1.90149	0.057238	0.632893
Nsg1	2.23828	5.09944	3.53954	1.44071	0.149667	0.770607
Itln1	5.84086	5.13212	2.94283	1.74394	0.0811694	0.671664
Rasgef1b	40.0376	5.13666	1.91736	2.67903	0.00738358	0.368749
Zmynd10	422.969	5.13946	1.82925	2.8096	0.00496035	0.341529
Treh	7.32553	5.20441	2.4536	2.12113	0.0339108	0.568163
Socs3	3.93299	5.22621	3.08747	1.69272	0.0905093	0.684721
Bcl6b	10.1258	5.26652	2.75523	1.91146	0.0559456	0.630238
H2-Oa	5.9107	5.28394	2.30231	2.29506	0.0217296	0.487855
Lsm6	318.419	5.35637	1.41501	3.78539	0.000153469	0.0698465
Chrna7	3.85198	5.3815	2.61783	2.05571	0.0398102	0.589823
Ankra2	55.9686	5.4077	1.85721	2.91174	0.00359427	0.29406
Trmt61a	2.78184	5.40944	3.34373	1.61778	0.105709	0.701226
Gm11413	3.62919	5.41985	3.13733	1.72754	0.0840715	0.682813
Kbtbd3	1.91766	5.42552	3.14662	1.72424	0.0846643	0.682813
Arntl2	4.56327	5.42755	2.47908	2.18934	0.028572	0.534562
Hivep3	105.477	5.44998	1.61721	3.36999	0.000751701	0.154768
Pdcd11	10.3524	5.47182	2.17951	2.51058	0.0120535	0.408053
Fam110a	2.20626	5.57201	3.51978	1.58306	0.113409	0.71372
1500011K16Rik	4.75145	5.62679	3.00964	1.86959	0.0615405	0.640145
Mark1	11.0821	5.62837	2.48495	2.26498	0.0235138	0.502867
Egfl8	2.32663	5.64876	3.46329	1.63104	0.102882	0.695535
Elfn2	5.0466	5.70732	3.00239	1.90093	0.0573118	0.632893
Slc22a14	4.44454	5.70914	3.01	1.89672	0.0578644	0.632893
Reep1	18.5921	5.72775	2.32491	2.46365	0.0137532	0.426923
Cd96	2.51161	5.73329	3.39765	1.68742	0.0915218	0.684721
Zfp384	74.0006	5.76637	1.54825	3.72445	0.000195741	0.0744659
Ddx10	7.32533	5.78248	2.15828	2.67921	0.00737965	0.368749
Clec4g	4.68527	5.78652	2.97599	1.9444	0.0518475	0.619474
Ubtd2	4.71132	5.79911	2.75661	2.10371	0.0354034	0.570755
Angptl1	8.61729	5.8039	2.73297	2.12366	0.0336983	0.567379
Sco1	7.87755	5.81655	2.85502	2.03731	0.0416192	0.594067
Zfp563	3.15258	5.8413	3.31783	1.76058	0.0783101	0.670151
Adhfe1	3.11901	5.84516	3.32534	1.75776	0.0787882	0.670151
Foxa3	3.11901	5.84516	3.32534	1.75776	0.0787882	0.670151
3110070M22Rik	4.94023	5.86186	2.94718	1.98897	0.0467046	0.605037
Gm14409	4.9881	5.87339	2.94616	1.99357	0.0461986	0.605037
Hormad2	9.96297	5.87834	2.42499	2.42407	0.0153476	0.434238
Ubqln4	129.918	5.88777	1.52031	3.87275	0.000107616	0.0693687
Flnc	15.691	5.88851	2.0446	2.88003	0.00397635	0.307101
Isoc2b	6.34537	5.89268	2.42372	2.43125	0.0150468	0.434238
2006-09-01	17.3171	5.90379	1.88024	3.13992	0.00168995	0.223491
Cyp2g1	2.08706	5.92403	3.53395	1.67632	0.0936754	0.684721
Rwdd2a	70.1544	5.94391	2.30028	2.58399	0.00976643	0.404095
Ttll7	35.2752	5.9605	2.28194	2.61203	0.00900068	0.394966
Cwf19l2	19.456	5.96355	2.40367	2.48102	0.0131005	0.420037
Abi3bp	15.1966	5.9984	1.9219	3.12108	0.00180189	0.227673
Bco2	8.57521	6.09874	2.42299	2.51702	0.0118351	0.408053
Gm17590	1.90247	6.13806	3.71297	1.65314	0.0983024	0.684721
Lgals3	1.90247	6.13806	3.71297	1.65314	0.0983024	0.684721
Ralyl	1.90247	6.13806	3.71297	1.65314	0.0983024	0.684721
Ripply3	1.90247	6.13806	3.71297	1.65314	0.0983024	0.684721
Hpd	3.29339	6.14327	3.18005	1.93181	0.0533827	0.620911
Skor1	7.84865	6.24398	2.88662	2.16308	0.0305353	0.548832
1700088E04Rik	3.60141	6.27379	3.11321	2.01522	0.0438817	0.601231
4930455G09Rik	2.17425	6.28666	3.71041	1.69433	0.0902024	0.684721
Gm4985	2.17425	6.28666	3.71041	1.69433	0.0902024	0.684721
Kcnrg	2.17425	6.28666	3.71041	1.69433	0.0902024	0.684721
Tmprss12	2.17425	6.28666	3.71041	1.69433	0.0902024	0.684721
Ptprb	94.4557	6.3095	1.66542	3.78853	0.000151539	0.0698465
Cxcl14	4.20613	6.32513	2.64954	2.38726	0.0169745	0.434238
Gatsl3	52.5071	6.331	1.51666	4.1743	2.98903e-05	0.0322895
Sh3bp5	15.679	6.3323	2.72499	2.32379	0.0201369	0.46619
Trcg1	2.56332	6.38509	3.32556	1.92	0.0548576	0.628414
Zfp382	4.52317	6.42974	2.61294	2.46073	0.0138653	0.428057
Fam20b	22.9346	6.43172	1.69705	3.78994	0.000150685	0.0698465
Zfp14	26.63	6.44494	2.70041	2.38665	0.0170025	0.434238
2210013O21Rik	4.69607	6.45959	3.06089	2.11037	0.0348267	0.570755
Sac3d1	6.90381	6.54801	2.51455	2.60405	0.00921306	0.398798
Sfrp2	4.36629	6.54829	2.99236	2.18834	0.0286451	0.534893
Bpifc	2.71781	6.59265	3.69654	1.78346	0.074511	0.664658
Acsbg2	3.08699	6.59897	3.69627	1.7853	0.074212	0.664658
Duoxa1	3.08699	6.59897	3.69627	1.7853	0.074212	0.664658
Duoxa2	3.08699	6.59897	3.69627	1.7853	0.074212	0.664658
Gm12869	3.08699	6.59897	3.69627	1.7853	0.074212	0.664658
Gm16105	3.08699	6.59897	3.69627	1.7853	0.074212	0.664658
Gm4952	3.08699	6.59897	3.69627	1.7853	0.074212	0.664658
Gm7361	3.08699	6.59897	3.69627	1.7853	0.074212	0.664658
Olfr874	3.08699	6.59897	3.69627	1.7853	0.074212	0.664658
Psmb11	10.3263	6.60049	2.66406	2.4776	0.0132268	0.420037
Polh	18.7741	6.61487	2.42563	2.72708	0.00638985	0.367188
Batf	2.80453	6.6388	3.69458	1.7969	0.0723511	0.664658
Clps	2.80453	6.6388	3.69458	1.7969	0.0723511	0.664658
Ddx31	4.63547	6.64803	2.58509	2.57168	0.0101207	0.404095
1700055D18Rik	2.98959	6.72576	3.69103	1.82219	0.0684264	0.66125
Cldn9	32.5537	6.72729	1.84768	3.64095	0.000271636	0.0780248
Commd5	13.5555	6.73387	1.97121	3.41612	0.000635211	0.142612
Spats2l	25.1574	6.7592	2.13835	3.16094	0.0015726	0.213829
Ccdc68	3.05949	6.76065	3.67676	1.83875	0.0659519	0.657677
Gipr	3.05949	6.76065	3.67676	1.83875	0.0659519	0.657677
Rin2	9.3366	6.76341	2.69565	2.50901	0.0121071	0.408053
1700029I15Rik	5.40292	6.84423	2.87886	2.37741	0.0174345	0.435636
C7	3.26137	6.84949	3.61309	1.89574	0.057994	0.633309
Colec11	3.44596	6.85327	3.07571	2.22819	0.0258679	0.515968
Vldlr	30.7235	6.86766	2.20374	3.11637	0.00183094	0.227673
2810468N07Rik	3.31444	6.87452	3.59987	1.90966	0.0561771	0.630238
Ctrc	3.31444	6.87452	3.59987	1.90966	0.0561771	0.630238
Mpst	3.33127	6.90003	3.06705	2.24973	0.0244661	0.509349
1110032A03Rik	5.588	6.92321	2.3474	2.94931	0.00318484	0.275421
Chek2	3.53315	6.96323	3.54641	1.96346	0.0495926	0.607122
Prdm12	3.53315	6.96323	3.54641	1.96346	0.0495926	0.607122
Nicn1	36.245	7.02376	1.63418	4.29804	1.72317e-05	0.0237649
Ano1	12.1869	7.03315	2.321	3.03023	0.00244371	0.262129
Gstt3	3.82436	7.07853	3.45635	2.04798	0.0405623	0.589823
Mtfp1	3.82436	7.07853	3.45635	2.04798	0.0405623	0.589823
Aldoc	6.94943	7.19969	2.77109	2.59815	0.00937281	0.398798
Tmem198	9.84815	7.21025	2.68907	2.68132	0.00733321	0.368749
Kbtbd12	4.34803	7.21133	2.91277	2.47576	0.0132952	0.420824
Cox4i2	4.63049	7.21161	3.43646	2.09856	0.0358557	0.570755
Gm11274	4.63049	7.21161	3.43646	2.09856	0.0358557	0.570755
Zhx1	23.6194	7.26722	2.16376	3.35861	0.000783342	0.154768
Gm16553	14.1324	7.33108	2.31341	3.16894	0.00152994	0.211001
Gxylt2	4.62028	7.34485	3.33421	2.20288	0.0276035	0.52979
Pcolce2	4.62028	7.34485	3.33421	2.20288	0.0276035	0.52979
Pdgfrb	5.17405	7.35969	2.86179	2.57171	0.0101199	0.404095
Zscan2	8.22421	7.44014	2.7121	2.74332	0.00608221	0.363453
Traf2	5.39843	7.46742	2.40458	3.1055	0.00189957	0.23174
Dpp9	5.34843	7.52006	2.80192	2.6839	0.00727696	0.368749
Hey2	8.73413	7.526	2.69338	2.79425	0.00520196	0.343721
Olfr283	8.72901	7.53161	2.6973	2.79228	0.00523379	0.343721
Hecw1	47.4357	7.53459	2.25014	3.34849	0.00081252	0.154768
Hemgn	5.43562	7.57598	3.2262	2.34826	0.0188612	0.451433
Maff	5.60906	7.62238	3.2028	2.37991	0.0173168	0.435636
Trpm4	5.60906	7.62238	3.2028	2.37991	0.0173168	0.435636
Hist1h4i	13.9555	7.63222	2.71597	2.81013	0.00495211	0.341529
Slc26a1	5.7074	7.64536	3.1965	2.39179	0.0167664	0.434238
Tfb2m	10.3801	7.66198	2.35674	3.2511	0.0011496	0.179004
Cd40lg	5.86402	7.68556	3.1764	2.41958	0.0155383	0.434238
Pcsk9	5.86402	7.68556	3.1764	2.41958	0.0155383	0.434238
Nudt15	29.1583	7.71203	2.13546	3.61142	0.000304528	0.0839974
Kcnk2	6.25097	7.77474	3.14473	2.47231	0.0134244	0.423526
Fbxw10	6.37393	7.80407	3.12993	2.49337	0.0126536	0.412696
Capn5	209.136	7.81012	2.23395	3.4961	0.000472113	0.116866
Slc15a2	142.64	7.8552	1.92634	4.07778	4.54684e-05	0.0399047
Larp6	6.79453	7.89334	3.10063	2.54572	0.0109053	0.404095
Ly75	6.79453	7.89334	3.10063	2.54572	0.0109053	0.404095
Ppl	6.79453	7.89334	3.10063	2.54572	0.0109053	0.404095
2310061I04Rik	17.0425	7.92937	2.68523	2.95296	0.00314742	0.275421
Ctnnd2	7.70373	7.96886	2.61883	3.0429	0.00234308	0.257047
Chst5	7.71748	7.97467	3.14567	2.53513	0.0112406	0.404095
Foxo6	7.15563	7.98095	2.65722	3.0035	0.00266894	0.262489
AI606181	7.88165	8.10448	3.0304	2.67439	0.00748651	0.368749
Pawr	8.15343	8.15272	3.01569	2.70343	0.00686272	0.368749
1300017J02Rik	8.42521	8.19938	3.00193	2.73137	0.00630714	0.365671
Sh2b2	8.697	8.24456	2.98903	2.75827	0.00581076	0.359864
Celf5	9.26098	8.24612	3.07122	2.68496	0.00725377	0.368749
Prrg3	9.26098	8.24612	3.07122	2.68496	0.00725377	0.368749
Tbx3	9.26098	8.24612	3.07122	2.68496	0.00725377	0.368749
Tnfrsf14	9.26098	8.24612	3.07122	2.68496	0.00725377	0.368749
Aire	162.216	8.30501	1.70651	4.86665	1.13505e-06	0.00273945
Mfsd3	9.17846	8.32255	2.9638	2.80807	0.00498392	0.341529
Ndufc1	9.94333	8.43644	2.93485	2.87458	0.00404567	0.309976
Mfge8	10.8045	8.47509	3.01841	2.8078	0.00498814	0.341529
Tpcn1	11.0763	8.49653	2.65007	3.20615	0.00134522	0.202918
Renbp	10.4532	8.50762	2.91793	2.91564	0.00354965	0.293087
Fam189a1	11.4352	8.55457	2.49077	3.4345	0.000593639	0.13978
Ctsf	10.8712	8.56229	2.90955	2.94282	0.00325233	0.275421
Asah1	13.4545	8.87915	2.3197	3.82771	0.000129339	0.0693687
Tcp11l2	14.512	8.93388	2.3967	3.72758	0.000193327	0.0744659
A4gnt	28.4793	9.1642	2.23416	4.10185	4.09855e-05	0.0395674
Pitpnm3	20.0654	9.38961	2.88066	3.25953	0.00111597	0.179004
Slit3	40.1309	10.4046	2.82594	3.68182	0.000231577	0.0745215
Nptxr	11.9584	22.2248	2.88101	7.71424	1.21708e-14	3.99607e-11

## Sheet: DE genes adjP<0.1
List of genes with adjusted P<0.1
Gene	baseMean	log2FoldChange	lfcSE	stat	pvalue	padj
Zfp954	88.9221	-22.4329	2.78993	-8.04068	8.93426e-16	8.62514e-12
Nptxr	11.9584	22.2248	2.88101	7.71424	1.21708e-14	3.99607e-11
Vmn2r25	140.592	-22.0532	2.85972	-7.71167	1.24179e-14	3.99607e-11
Aire	162.216	8.30501	1.70651	4.86665	1.13505e-06	0.00273945
Abcc4	156.919	-7.83836	1.69738	-4.61791	3.87624e-06	0.00748425
Sbf2	92.2393	4.49129	1.02947	4.3627	1.28465e-05	0.02067
Nicn1	36.245	7.02376	1.63418	4.29804	1.72317e-05	0.0237649
Gatsl3	52.5071	6.331	1.51666	4.1743	2.98903e-05	0.0322895
Gm44317	43.5397	8.93825	2.14208	4.17269	3.01021e-05	0.0322895
A4gnt	28.4793	9.1642	2.23416	4.10185	4.09855e-05	0.0395674
Slc15a2	142.64	7.8552	1.92634	4.07778	4.54684e-05	0.0399047
A330040F15Rik	32.6852	10.0993	2.53615	3.98216	6.82913e-05	0.0549403
Cers2	90.1207	-5.04473	1.28269	-3.93291	8.3922e-05	0.0623218
Aph1b	63.0959	-6.54667	1.69959	-3.8519	0.000117204	0.0693687
Asah1	13.4545	8.87915	2.3197	3.82771	0.000129339	0.0693687
Crtap	54.0042	-7.2726	1.8857	-3.85672	0.000114919	0.0693687
Tank	225.497	-7.24575	1.89117	-3.83137	0.000127433	0.0693687
Ubqln4	129.918	5.88777	1.52031	3.87275	0.000107616	0.0693687
Fam20b	22.9346	6.43172	1.69705	3.78994	0.000150685	0.0698465
Lsm6	318.419	5.35637	1.41501	3.78539	0.000153469	0.0698465
Pno1	248.713	-3.86854	1.02684	-3.76741	0.000164947	0.0698465
Ptprb	94.4557	6.3095	1.66542	3.78853	0.000151539	0.0698465
Sgk1	240.341	-5.56156	1.47709	-3.76522	0.000166405	0.0698465
Dhx35	159.738	-4.91419	1.32502	-3.70878	0.000208264	0.0744659
Tcp11l2	14.512	8.93388	2.3967	3.72758	0.000193327	0.0744659
Wars2	46.9241	-7.06925	1.9018	-3.71713	0.000201497	0.0744659
Zfp384	74.0006	5.76637	1.54825	3.72445	0.000195741	0.0744659
Hdhd5	78.1402	-7.80536	2.11271	-3.69447	0.000220344	0.0745215
Slit3	40.1309	10.4046	2.82594	3.68182	0.000231577	0.0745215
Snrpb	26.7634	-6.25977	1.69634	-3.69017	0.000224107	0.0745215
Kif11	209.452	4.84674	1.32317	3.66298	0.000249296	0.0770166
Mlxipl	81.7745	-7.87081	2.15232	-3.6569	0.000255286	0.0770166
Cldn9	32.5537	6.72729	1.84768	3.64095	0.000271636	0.0780248
Taf1	66.877	4.15757	1.14283	3.63797	0.000274792	0.0780248
Nudt15	29.1583	7.71203	2.13546	3.61142	0.000304528	0.0839974
Lss	81.2001	-5.13167	1.43621	-3.57306	0.00035283	0.0946171
Enox2	34.6231	-5.65492	1.5917	-3.55275	0.000381221	0.0994679

## Sheet: Supplementary Table 2
Supplementary Table 2	ORA biological process
description	number of genes	enrichmentRatio	pValue	FDR	Genes
cell projection assembly	33	1.96891	0.000172557	0.0836832	Abcc4;Ablim3;Aqp1;Arl3;Atp8b1;Bbip1;Bbs10;Bbs2;Bbs5;Ccdc103;Cdk10;Celsr3;Cln3;Disc1;Evi5l;Fam92a;Ift172;Ift52;Inppl1;Lrguk;Pls1;Rilpl1;Rpgr;Rsph9;Slit2;Ssh3;Tbc1d7;Tgfbr1;Tmem216;Tmem67;Trove2;Ttyh1;Zmynd10
cellular response to abiotic stimulus	22	2.08036	0.000986831	0.1504	Aqp1;Bad;Bnip3;Chek2;Fbxw7;Habp4;Hist3h2a;Ints7;Lrrc8d;Lrrc8e;Polh;Ppid;Rad9b;Rcsd1;Rhbdd1;Rpgr;Rrh;Sfrp2;Taf1;Tank;Trp53;Zbtb1
cellular response to decreased oxygen levels	13	2.56508	0.00169419	0.1932	Aqp1;Bad;Bnip3;Cox4i2;Dnmt3a;Edn1;Kcnk2;Nfe2l2;Ppard;Tbl2;Trp53;Vhl;Vldlr
cellular response to environmental stimulus	22	2.08036	0.000986831	0.1504	Aqp1;Bad;Bnip3;Chek2;Fbxw7;Habp4;Hist3h2a;Ints7;Lrrc8d;Lrrc8e;Polh;Ppid;Rad9b;Rcsd1;Rhbdd1;Rpgr;Rrh;Sfrp2;Taf1;Tank;Trp53;Zbtb1
cellular response to hypoxia	13	2.76072	0.000858543	0.1504	Aqp1;Bad;Bnip3;Cox4i2;Dnmt3a;Edn1;Kcnk2;Nfe2l2;Ppard;Tbl2;Trp53;Vhl;Vldlr
cellular response to light stimulus	11	3.06275	0.000892511	0.1504	Aqp1;Fbxw7;Hist3h2a;Polh;Ppid;Rhbdd1;Rpgr;Rrh;Taf1;Trp53;Zbtb1
cellular response to radiation	16	2.69088	0.000305633	0.104807	Aqp1;Chek2;Fbxw7;Hist3h2a;Ints7;Polh;Ppid;Rad9b;Rhbdd1;Rpgr;Rrh;Sfrp2;Taf1;Tank;Trp53;Zbtb1
cellular response to UV	9	3.17647	0.00198649	0.199376	Aqp1;Fbxw7;Hist3h2a;Polh;Ppid;Rhbdd1;Taf1;Trp53;Zbtb1
centrosome duplication	9	3.82253	0.000512087	0.131702	Cep63;Chmp5;Mdm1;Nde1;Rbm14;Sac3d1;Spice1;Tmem67;Vps4b
chromosome segregation	21	2.00853	0.00196346	0.199376	Akap8;Arl8b;Ccdc36;Cep63;Chmp5;Cul3;Fbxw7;H2afy;Hecw2;Hormad2;Kif18a;Klhdc8b;Lats1;Mlh3;Nde1;Rad18;Smarcad1;Spice1;Tex14;Tpr;Vps4b
cilium assembly	24	2.52694	3.02652e-05	0.0836832	Abcc4;Ablim3;Arl3;Bbip1;Bbs10;Bbs2;Bbs5;Ccdc103;Cdk10;Celsr3;Disc1;Evi5l;Fam92a;Ift172;Ift52;Lrguk;Rilpl1;Rpgr;Rsph9;Tbc1d7;Tmem216;Tmem67;Trove2;Zmynd10
cilium organization	24	2.34012	0.000102909	0.0836832	Abcc4;Ablim3;Arl3;Bbip1;Bbs10;Bbs2;Bbs5;Ccdc103;Cdk10;Celsr3;Disc1;Evi5l;Fam92a;Ift172;Ift52;Lrguk;Rilpl1;Rpgr;Rsph9;Tbc1d7;Tmem216;Tmem67;Trove2;Zmynd10
deoxyribonucleoside triphosphate metabolic process	5	6.26471	0.000938088	0.1504	Dctpp1;Guk1;Nudt1;Nudt15;Tbpl1
deoxyribose phosphate metabolic process	6	5.36975	0.000701298	0.1504	Dctpp1;Guk1;Nudt1;Nudt15;Pgm1;Tbpl1
dephosphorylation	31	1.91336	0.000440013	0.129333	Alpl;Alppl2;Ctdsp2;Dlg3;Dusp18;Dusp9;Elfn2;Fam122a;Impa2;Inpp1;Inpp5d;Inpp5e;Inppl1;Iqgap1;Pawr;Pdgfrb;Pfkfb2;Phactr3;Pon3;Ppm1e;Ppp1cc;Ppp2r5a;Ppp3cc;Ppp5c;Ppp6r1;Ptpn1;Ptprb;Sfi1;Spred1;Ssh3;Ywhab
establishment of protein localization to plasma membrane	9	4.25527	0.00022343	0.0836832	Arhgap44;Bbs2;Blzf1;Grip1;Gripap1;Nsg1;Rab10;Rab26;Rilpl1
fibroblast apoptotic process	5	5.96639	0.00119118	0.151978	Btg1;Cfdp1;Cul3;Ruvbl1;Trp53
methylation	25	2.33758	7.56609e-05	0.0836832	Btg1;Dnmt3a;Dydc2;Gnmt;H2afy;Hnmt;Kdm3a;Mettl14;Mettl17;Mettl7a1;Mthfr;Nsun2;Nsun3;Nsun5;Pcmtd2;Prdm1;Prdm12;Prmt3;Pwp1;Smyd2;Smyd4;Snrpb;Tfb2m;Tpmt;Trmt61a
mitotic spindle assembly	8	3.78246	0.00111659	0.151978	Chek2;Chmp5;Kif11;Kif3b;Spice1;Tpr;Tubgcp6;Vps4b
mRNA processing	29	1.89246	0.00079122	0.1504	Adarb1;Cdc40;Celf5;Cstf1;Dazap1;Esrp2;Fam172a;Gemin6;Gemin8;Habp4;Lsm6;Luc7l3;Mettl14;Pdcd11;Phrf1;Rbm19;Rnf219;Rsrc1;Safb;Sf3b4;Snrnp25;Snrpb;Snrpn;Srsf5;Ttf2;Wdr83;Xrn2;Zcrb1;Zmat2
mRNA splicing, via spliceosome	21	2.42505	0.000167201	0.0836832	Cdc40;Celf5;Dazap1;Esrp2;Fam172a;Gemin6;Gemin8;Lsm6;Luc7l3;Mettl14;Rbm19;Rnf219;Rsrc1;Sf3b4;Snrnp25;Snrpb;Snrpn;Srsf5;Wdr83;Zcrb1;Zmat2
ncRNA metabolic process	28	1.81304	0.00183106	0.1932	Ctu1;Ddx21;Dis3;Drosha;H2afy;Ints7;Lars;Las1l;Lsm6;Mocs3;Nol10;Nsun2;Nsun3;Nsun5;Pars2;Pdcd11;Prkra;Pwp1;Rars2;Rrp15;Shq1;Snapc1;Snapc4;Tfb2m;Trmt61a;Trp53;Wars2;Zc3h8
negative regulation of cell cycle	29	1.85384	0.00109077	0.151978	Atrip;Brd7;Btg1;Cep63;Chek2;Ctdsp2;Dna2;Fbxw7;H2afy;Inca1;Ing4;Ints7;Kank2;Lats1;Lats2;Mdm1;Mlxipl;Nacc2;Nbn;Nsun2;Prkacb;Rad9b;Rbm14;Rps6ka2;Slc25a33;Tex14;Tmem67;Tpr;Trp53
negative regulation of intracellular signal transduction	35	1.8984	0.000223697	0.0836832	Arhgap44;Cep63;Chrna7;Crtc3;Cul3;Dusp18;Dusp9;Eif3a;Gpatch3;Inpp5e;Inppl1;Mark3;Nfe2l2;Pdcd4;Pde4d;Ptpn1;Rabgef1;Rasa3;Rnf125;Sac3d1;Sesn1;Sfrp2;Slc9a3r2;Slit2;Socs3;Spred1;Sri;Stk38;Tank;Tbc1d7;Trim59;Txndc12;Vhl;Wwc1;Zmynd11
negative regulation of kinase activity	18	2.16855	0.00174142	0.1932	Adarb1;Dusp18;Dusp9;Fgfr1op;H2afy;Inca1;Inppl1;Lats1;Lats2;Pdcd4;Ppm1e;Ppp2r5a;Prkar2b;Ptpn1;Sfrp2;Sh3bp5;Spred1;Stk38
negative regulation of protein kinase activity	17	2.21875	0.00181005	0.1932	Adarb1;Dusp18;Dusp9;Fgfr1op;H2afy;Inca1;Inppl1;Lats1;Lats2;Pdcd4;Ppm1e;Prkar2b;Ptpn1;Sfrp2;Sh3bp5;Spred1;Stk38
negative regulation of protein phosphorylation	28	1.86608	0.00119563	0.151978	Adarb1;Chrna7;Ctdsp2;Dusp18;Dusp9;Eif3a;Fgfr1op;H2afy;Inca1;Inppl1;Lats1;Lats2;Mlxipl;Pdcd4;Pde4d;Ppm1e;Ppp5c;Prkar2b;Ptpn1;Pwp1;Rabgef1;Sfrp2;Sh3bp5;Slit2;Socs3;Spred1;Stk38;Zmynd11
negative regulation of protein serine/threonine kinase activity	13	2.93482	0.000477919	0.131109	Dusp18;Dusp9;H2afy;Inca1;Inppl1;Lats1;Lats2;Pdcd4;Prkar2b;Ptpn1;Sfrp2;Spred1;Stk38
negative regulation of transferase activity	20	2.13267	0.00121877	0.151978	Adarb1;Dusp18;Dusp9;Fgfr1op;H2afy;Inca1;Inppl1;Lats1;Lats2;Pdcd4;Pif1;Ppm1e;Ppp2r5a;Prkar2b;Ptpn1;Sfrp2;Sh3bp5;Spred1;Stk38;Trp53
organelle fission	29	1.84443	0.00117954	0.151978	Akap8;Bnip3;Ccdc36;Ccnd3;Cep63;Chek2;Chmp5;Cul3;Edn1;H2afy;Hecw2;Hormad2;Kif11;Kif18a;Kif3b;Klhdc8b;Mlh3;Mtfp1;Mx1;Nde1;Pdgfrb;Pex11a;Rps6ka2;Spice1;Tex14;Tmem135;Tpr;Tubgcp6;Vps4b
plasma membrane bounded cell projection assembly	33	2.02682	0.000100156	0.0836832	Abcc4;Ablim3;Aqp1;Arl3;Atp8b1;Bbip1;Bbs10;Bbs2;Bbs5;Ccdc103;Cdk10;Celsr3;Cln3;Disc1;Evi5l;Fam92a;Ift172;Ift52;Inppl1;Lrguk;Pls1;Rilpl1;Rpgr;Rsph9;Slit2;Ssh3;Tbc1d7;Tgfbr1;Tmem216;Tmem67;Trove2;Ttyh1;Zmynd10
positive regulation of insulin secretion	10	3.29721	0.000848573	0.1504	Adcy8;Ano1;Bad;Gipr;Lepr;Pfkfb2;Pfkm;Ppard;Sri;Trpm4
positive regulation of insulin secretion involved in cellular response to glucose stimulus	6	4.69853	0.00147299	0.178275	Adcy8;Ano1;Bad;Lepr;Sri;Trpm4
protein homotetramerization	12	3.37872	0.000210533	0.0836832	Aldoc;Cd247;Crtc3;Dctpp1;Dhps;Dpys;Gnmt;Pcbd1;Pex5;Pfkm;Trp53;Trpm4
protein maturation	23	2.18316	0.000391039	0.123779	Afg3l1;Aph1b;Bad;Birc2;Cln3;Dhps;Duoxa2;Ift172;Ift52;Lipt2;Mmp16;Naa16;Naa20;Pawr;Pcsk9;Prkacb;Rhbdd1;Ripk2;Rps6ka2;Ruvbl1;Susd4;Tasp1;Tspan17
protein tetramerization	15	2.55702	0.000798838	0.1504	Aldoc;Cd247;Crtc3;Dctpp1;Dhps;Dpys;Gnmt;Pcbd1;Pex5;Pfkm;Sbf2;Slc26a5;Trp53;Trpm4;Trpm7
regulation of organ growth	12	2.97729	0.000684752	0.1504	Edn1;Fgf9;Foxp1;Hey2;Kcnk2;Lats1;Lats2;Mapk11;Ppara;Stk3;Tgfbr1;Wwc1
ribonucleoprotein complex biogenesis	27	1.85367	0.00159793	0.187871	Atxn2;Celf5;Ddx21;Ddx31;Dis3;Drosha;Eif3a;Eral1;Gemin6;Gemin8;Heatr3;Las1l;Lsm6;Luc7l3;Nol10;Nsun3;Nsun5;Ogfod1;Pdcd11;Pwp1;Rpl38;Rrp15;Ruvbl1;Shq1;Snrpb;Tfb2m;Urb2
RNA splicing, via transesterification reactions	21	2.42505	0.000167201	0.0836832	Cdc40;Celf5;Dazap1;Esrp2;Fam172a;Gemin6;Gemin8;Lsm6;Luc7l3;Mettl14;Rbm19;Rnf219;Rsrc1;Sf3b4;Snrnp25;Snrpb;Snrpn;Srsf5;Wdr83;Zcrb1;Zmat2
RNA splicing, via transesterification reactions with bulged adenosine as nucleophile	21	2.42505	0.000167201	0.0836832	Cdc40;Celf5;Dazap1;Esrp2;Fam172a;Gemin6;Gemin8;Lsm6;Luc7l3;Mettl14;Rbm19;Rnf219;Rsrc1;Sf3b4;Snrnp25;Snrpb;Snrpn;Srsf5;Wdr83;Zcrb1;Zmat2
vesicle-mediated transport to the plasma membrane	11	3.24291	0.000547736	0.132584	Arf2;Arf4;Arhgap44;Arl3;Bbs2;Blzf1;Grip1;Gripap1;Nsg1;Rab10;Rab26
