# Supplementary material for: Age‐related differences in the translational landscape of mammalian oocytes
Source: Aging Cell. 2020 Sep 20;19(10):e13231. doi: 10.1111/acel.13231 (PMC7576272; doi:10.1111/acel.13231)
Supplement: Supplementary file 3 [file ACEL-19-e13231-s003.xlsx]

## Sheet: Clusters 1,3,6,7
The cluster 1,3,6,7 contain genes with increasing presence from YF-NP to YF-P and decreasing from AF-NP to AF-P
Gene
1110031I02Rik
1700019E19Rik
2310057M21Rik
2500003M10Rik
3110043O21Rik
4933424B01Rik
6720463M24Rik
9130023H24Rik
Abcb11
Abcb1b
Abcc4
Abhd5
Actr8
Adsl
Akap11
Aldh3a2
Aldh4a1
Apaf1
Aph1b
Arfgef1
Arhgap29
Arid2
Arl3
Arpc2
Asz1
Atp6v0a2
Atp6v1a
Banf1
BC017647
Blzf1
Calu
Cct2
Cdyl2
Cecr5
Cep192
Cgn
Chd6
Chmp5
Clint1
Clip2
Clip4
Col6a4
Cope
Coq10b
Crtap
Csf1r
Csnk1g1
Ctnna3
Cyb5rl
Dazap1
Dhx35
Dna2
Dnmt3a
Dpf2
Dpy19l4
Eif5b
Ero1lb
Etv1
Fahd2a
Fam59a
Foxn3
Gab2
Ganab
Ganc
Gfod1
Gm9725
Gmds
Gmeb1
Gnb1
Gpr68
Gulo
H2afz
Herc2
Higd1a
Hmg20a
Hsd17b4
Ift172
Igf1r
Immt
Inppl1
Ipo4
Katna1
Kif14
Klhl28
Kntc1
Lass2
Lmbr1
Mars
Mcm6
Mif4gd
Naa16
Nars
Nek10
Nfkb1
Nsun3
Nudt1
Ogfod1
Osbp
Pak7
Pcnxl2
Pde4dip
Pdia5
Peo1
Per3
Pex5
Pknox1
Pkp4
Pla2g4d
Plekha6
Plxna1
Pno1
Pnpla6
Polr2b
Pot1b
Ppip5k2
Ppp1cc
Ppp5c
Prdx3
Prex2
Prpf18
Psmd12
Pum1
Rab9
Rbm12
Rbm20
Rimklb
Riok3
Rnf11
Rpl13a
Rps3
Rufy1
Ryk
Sepx1
Sgk1
Sh3tc2
Sik1
Slc25a13
Slc25a33
Slc33a1
Slc38a8
Slc5a12
Snapc1
St7
Stat5a
Stk38
Stx17
Taf9b
Tbl2
Tcf12
Tfcp2l1
Timm44
Tmem59
Ttc23
Tuft1
Tusc3
Uso1
Vps16
Wars2
Wdfy2
Ypel2
Zbtb2
Zc3h12c
Zdhhc20
Zfp106
Zfp28
Zfp46
Zfp828
Zmynd10
Zp3r

## Sheet: Clusters 2,4,5
The clusters 2,4,5 contain genes with decreaseing presence from YF-NP to YF-P and increasing from AF-NP to AF-P
Gene
1700039E15Rik
2010011I20Rik
4833424O15Rik
4921528I01Rik
4930455F23Rik
A4gnt
A730081D07Rik
Abi3bp
Adal
Alg3
Arhgap18
Asah1
BC034090
Bco2
Capn5
Catsper3
Cc2d1b
Ccdc30
Chek2
Chrna7
Ctnnd2
Cxcl14
Ddx10
Dnajc17
Dpm2
Emx1
Fam20b
Fam58b
Frmd6
Ghdc
Gm13089
Gm16083
Gm16553
Gmeb2
Gtpbp5
Hecw1
Itln1
Kbtbd12
Kif11
Lactb2
Loxhd1
Lyar
Mast3
Mettl2
Mettl8
Mrpl3
Nicn1
Oasl1
Olfr283
Pawr
Pgm2
Pqlc1
Ptprb
Rasgef1b
Rbm39
Rdh14
Reep1
Rft1
Rgs7
Rhou
Rin2
Rwdd2a
Sh2b2
Slc15a2
Slit3
Smndc1
Spats2l
Tcf3
Tcp11l2
Tgm4
Tmem179b
Trip11
Ttc22
Vamp4
Vldlr
Zfp167
Zfp326
Zfp346
Zfp382
Zfp384
Zfp61

## Sheet: All clusters together
ALL clusters together
Gene
1110031I02Rik
1700019E19Rik
1700039E15Rik
2010011I20Rik
2310057M21Rik
2500003M10Rik
3110043O21Rik
4833424O15Rik
4921528I01Rik
4930455F23Rik
4933424B01Rik
6720463M24Rik
9130023H24Rik
A4gnt
A730081D07Rik
Abcb11
Abcb1b
Abcc4
Abhd5
Abi3bp
Actr8
Adal
Adsl
Akap11
Aldh3a2
Aldh4a1
Alg3
Apaf1
Aph1b
Arfgef1
Arhgap18
Arhgap29
Arid2
Arl3
Arpc2
Asah1
Asz1
Atp6v0a2
Atp6v1a
Banf1
BC017647
BC034090
Bco2
Blzf1
Calu
Capn5
Catsper3
Cc2d1b
Ccdc30
Cct2
Cdyl2
Cecr5
Cep192
Cgn
Chd6
Chek2
Chmp5
Chrna7
Clint1
Clip2
Clip4
Col6a4
Cope
Coq10b
Crtap
Csf1r
Csnk1g1
Ctnna3
Ctnnd2
Cxcl14
Cyb5rl
Dazap1
Ddx10
Dhx35
Dna2
Dnajc17
Dnmt3a
Dpf2
Dpm2
Dpy19l4
Eif5b
Emx1
Ero1lb
Etv1
Fahd2a
Fam20b
Fam58b
Fam59a
Foxn3
Frmd6
Gab2
Ganab
Ganc
Gfod1
Ghdc
Gm13089
Gm16083
Gm16553
Gm9725
Gmds
Gmeb1
Gmeb2
Gnb1
Gpr68
Gtpbp5
Gulo
H2afz
Hecw1
Herc2
Higd1a
Hmg20a
Hsd17b4
Ift172
Igf1r
Immt
Inppl1
Ipo4
Itln1
Katna1
Kbtbd12
Kif11
Kif14
Klhl28
Kntc1
Lactb2
Lass2
Lmbr1
Loxhd1
Lyar
Mars
Mast3
Mcm6
Mettl2
Mettl8
Mif4gd
Mrpl3
Naa16
Nars
Nek10
Nfkb1
Nicn1
Nsun3
Nudt1
Oasl1
Ogfod1
Olfr283
Osbp
Pak7
Pawr
Pcnxl2
Pde4dip
Pdia5
Peo1
Per3
Pex5
Pgm2
Pknox1
Pkp4
Pla2g4d
Plekha6
Plxna1
Pno1
Pnpla6
Polr2b
Pot1b
Ppip5k2
Ppp1cc
Ppp5c
Pqlc1
Prdx3
Prex2
Prpf18
Psmd12
Ptprb
Pum1
Rab9
Rasgef1b
Rbm12
Rbm20
Rbm39
Rdh14
Reep1
Rft1
Rgs7
Rhou
Rimklb
Rin2
Riok3
Rnf11
Rpl13a
Rps3
Rufy1
Rwdd2a
Ryk
Sepx1
Sgk1
Sh2b2
Sh3tc2
Sik1
Slc15a2
Slc25a13
Slc25a33
Slc33a1
Slc38a8
Slc5a12
Slit3
Smndc1
Snapc1
Spats2l
St7
Stat5a
Stk38
Stx17
Taf9b
Tbl2
Tcf12
Tcf3
Tcp11l2
Tfcp2l1
Tgm4
Timm44
Tmem179b
Tmem59
Trip11
Ttc22
Ttc23
Tuft1
Tusc3
Uso1
Vamp4
Vldlr
Vps16
Wars2
Wdfy2
Ypel2
Zbtb2
Zc3h12c
Zdhhc20
Zfp106
Zfp167
Zfp28
Zfp326
Zfp346
Zfp382
Zfp384
Zfp46
Zfp61
Zfp828
Zmynd10
Zp3r
